# Supplementary material for: Accurate integration of single-cell DNA and RNA for analyzing intratumor heterogeneity using MaCroDNA
Source: Nat Commun. 2023 Dec 13;14:8262. doi: 10.1038/s41467-023-44014-3 (PMC10719311; doi:10.1038/s41467-023-44014-3)
Supplement: Supplementary file 4 — Source Data [file 41467_2023_44014_MOESM4_ESM.xlsx]

## Sheet: Figure 2
Unnamed: 0	accuracy	patient	setting
0	0.491304	crc10	agg_Random_raw
1	0.404218	crc04	agg_Random_raw
2	0.851639	crc11	agg_Random_raw
3	0.529753	crc10	agg_Random_log
4	0.404218	crc04	agg_Random_log
5	0.398047	crc11	agg_Random_log
6	0.463768	crc10	agg_Seurat_raw
7	0.421053	crc04	agg_Seurat_raw
8	0.856322	crc11	agg_Seurat_raw
9	0.681159	crc10	agg_Seurat_log
10	0.421053	crc04	agg_Seurat_log
11	0.574713	crc11	agg_Seurat_log
12	0.463768	crc10	agg_clonealign_raw
13	0	crc04	agg_clonealign_raw
14	0.885057	crc11	agg_clonealign_raw
15	0	crc10	agg_clonealign_log
16	0	crc04	agg_clonealign_log
17	0	crc11	agg_clonealign_log
18	0.797101	crc10	agg_MaCroDNA_noX_genes_raw_raw
19	0.736842	crc04	agg_MaCroDNA_noX_genes_raw_raw
20	0.925287	crc11	agg_MaCroDNA_noX_genes_raw_raw
21	0.797101	crc10	agg_MaCroDNA_2000_genes_log_raw
22	0.807018	crc04	agg_MaCroDNA_2000_genes_log_raw
23	0.908046	crc11	agg_MaCroDNA_2000_genes_log_raw
24	0.826087	crc10	agg_MaCroDNA_all_genes_log_raw
25	0.824561	crc04	agg_MaCroDNA_all_genes_log_raw
26	0.942529	crc11	agg_MaCroDNA_all_genes_log_raw
27	0.797101	crc10	agg_MaCroDNA_all_genes_raw_raw
28	0.754386	crc04	agg_MaCroDNA_all_genes_raw_raw
29	0.925287	crc11	agg_MaCroDNA_all_genes_raw_raw
30	0.84058	crc10	agg_MaCroDNA_noX_genes_raw_log
31	0.736842	crc04	agg_MaCroDNA_noX_genes_raw_log
32	0.965517	crc11	agg_MaCroDNA_noX_genes_raw_log
33	0.826087	crc10	agg_MaCroDNA_2000_genes_log_log
34	0.807018	crc04	agg_MaCroDNA_2000_genes_log_log
35	0.827586	crc11	agg_MaCroDNA_2000_genes_log_log
36	0.884058	crc10	agg_MaCroDNA_all_genes_log_log
37	0.824561	crc04	agg_MaCroDNA_all_genes_log_log
38	0.948276	crc11	agg_MaCroDNA_all_genes_log_log
39	0.84058	crc10	agg_MaCroDNA_all_genes_raw_log
40	0.754386	crc04	agg_MaCroDNA_all_genes_raw_log
41	0.936782	crc11	agg_MaCroDNA_all_genes_raw_log
42	0.485965	crc04_2	intNMF_Random_raw
43	0.776437	crc11_2	intNMF_Random_raw
44	0.662319	crc10_2	intNMF_Random_raw
45	0.485965	crc04_2	intNMF_Random_log
46	0.406663	crc11_3	intNMF_Random_log
47	0.465893	crc10_3	intNMF_Random_log
48	0.982456	crc04_2	intNMF_Seurat_raw
49	0.454023	crc11_2	intNMF_Seurat_raw
50	0.797101	crc10_2	intNMF_Seurat_raw
51	0.982456	crc04_2	intNMF_Seurat_log
52	0.436782	crc11_3	intNMF_Seurat_log
53	0.463768	crc10_3	intNMF_Seurat_log
54	0.421053	crc04_2	intNMF_clonealign_raw
55	0.87931	crc11_2	intNMF_clonealign_raw
56	0.594203	crc10_2	intNMF_clonealign_raw
57	0.421053	crc04_2	intNMF_clonealign_log
58	0.0804598	crc11_3	intNMF_clonealign_log
59	0.855072	crc10_3	intNMF_clonealign_log
60	0.807018	crc04_2	intNMF_MaCroDNA_noX_genes_raw_raw
61	0.913793	crc11_2	intNMF_MaCroDNA_noX_genes_raw_raw
62	0.73913	crc10_2	intNMF_MaCroDNA_noX_genes_raw_raw
63	0.842105	crc04_2	intNMF_MaCroDNA_2000_genes_log_raw
64	0.87931	crc11_2	intNMF_MaCroDNA_2000_genes_log_raw
65	0.797101	crc10_2	intNMF_MaCroDNA_2000_genes_log_raw
66	0.842105	crc04_2	intNMF_MaCroDNA_all_genes_log_raw
67	0.925287	crc11_2	intNMF_MaCroDNA_all_genes_log_raw
68	0.84058	crc10_2	intNMF_MaCroDNA_all_genes_log_raw
69	0.824561	crc04_2	intNMF_MaCroDNA_all_genes_raw_raw
70	0.908046	crc11_2	intNMF_MaCroDNA_all_genes_raw_raw
71	0.753623	crc10_2	intNMF_MaCroDNA_all_genes_raw_raw
72	0.807018	crc04_2	intNMF_MaCroDNA_noX_genes_raw_log
73	0.890805	crc11_3	intNMF_MaCroDNA_noX_genes_raw_log
74	0.855072	crc10_3	intNMF_MaCroDNA_noX_genes_raw_log
75	0.842105	crc04_2	intNMF_MaCroDNA_2000_genes_log_log
76	0.816092	crc11_3	intNMF_MaCroDNA_2000_genes_log_log
77	0.724638	crc10_3	intNMF_MaCroDNA_2000_genes_log_log
78	0.842105	crc04_2	intNMF_MaCroDNA_all_genes_log_log
79	0.91954	crc11_3	intNMF_MaCroDNA_all_genes_log_log
80	0.869565	crc10_3	intNMF_MaCroDNA_all_genes_log_log
81	0.824561	crc04_2	intNMF_MaCroDNA_all_genes_raw_log
82	0.873563	crc11_3	intNMF_MaCroDNA_all_genes_raw_log
83	0.869565	crc10_3	intNMF_MaCroDNA_all_genes_raw_log

## Sheet: Figure 3
Unnamed: 0	true_clone	true_percentage	predict_percentage	setting
0	crc10_clone0	0.128986	0.146377	agg_Random_raw
1	crc10_clone1	0.652174	0.682609	agg_Random_raw
2	crc10_clone2	0.188406	0.137681	agg_Random_raw
3	crc10_clone3	0.0304348	0.0333333	agg_Random_raw
4	crc04_clone0	0.578207	0.376098	agg_Random_raw
5	crc04_clone1	0.421793	0.441125	agg_Random_raw
6	crc04_clone2	0	0.140598	agg_Random_raw
7	crc04_clone3	0	0.0421793	agg_Random_raw
8	crc11_clone0	0.914319	0.92812	agg_Random_raw
9	crc11_clone1	0.0684301	0.0523289	agg_Random_raw
10	crc11_clone2	0.0115009	0.0161012	agg_Random_raw
11	crc11_clone3	0.00575043	0.00345026	agg_Random_raw
12	crc10_clone0	0.682148	0.71553	agg_Random_log
13	crc10_clone1	0.101597	0.0812772	agg_Random_log
14	crc10_clone2	0.216255	0.155298	agg_Random_log
15	crc10_clone3	0	0.0478955	agg_Random_log
16	crc04_clone0	0.578207	0.376098	agg_Random_log
17	crc04_clone1	0.421793	0.441125	agg_Random_log
18	crc04_clone2	0	0.140598	agg_Random_log
19	crc04_clone3	0	0.0421793	agg_Random_log
20	crc11_clone0	0.488225	0.417576	agg_Random_log
21	crc11_clone1	0.0522688	0.0723722	agg_Random_log
22	crc11_clone2	0.459506	0.413555	agg_Random_log
23	crc11_clone3	0	0.0964963	agg_Random_log
24	crc10_clone0	0.130435	0	agg_Seurat_raw
25	crc10_clone1	0.652174	0.652174	agg_Seurat_raw
26	crc10_clone2	0.188406	0	agg_Seurat_raw
27	crc10_clone3	0.0289855	0.347826	agg_Seurat_raw
28	crc04_clone0	0.578947	0	agg_Seurat_raw
29	crc04_clone1	0.421053	0.438596	agg_Seurat_raw
30	crc04_clone2	0	0	agg_Seurat_raw
31	crc04_clone3	0	0.561404	agg_Seurat_raw
32	crc11_clone0	0.913793	0.902299	agg_Seurat_raw
33	crc11_clone1	0.0689655	0.0977011	agg_Seurat_raw
34	crc11_clone2	0.0114943	0	agg_Seurat_raw
35	crc11_clone3	0.00574713	0	agg_Seurat_raw
36	crc10_clone0	0.681159	1	agg_Seurat_log
37	crc10_clone1	0.101449	0	agg_Seurat_log
38	crc10_clone2	0.217391	0	agg_Seurat_log
39	crc10_clone3	0	0	agg_Seurat_log
40	crc04_clone0	0.578947	0	agg_Seurat_log
41	crc04_clone1	0.421053	0.438596	agg_Seurat_log
42	crc04_clone2	0	0	agg_Seurat_log
43	crc04_clone3	0	0.561404	agg_Seurat_log
44	crc11_clone0	0.488506	0.16092	agg_Seurat_log
45	crc11_clone1	0.0517241	0	agg_Seurat_log
46	crc11_clone2	0.45977	0.83908	agg_Seurat_log
47	crc11_clone3	0	0	agg_Seurat_log
48	crc10_clone0	0.130435	0.15942	agg_clonealign_raw
49	crc10_clone1	0.652174	0.26087	agg_clonealign_raw
50	crc10_clone2	0.188406	0.202899	agg_clonealign_raw
51	crc10_clone3	0.0289855	0.376812	agg_clonealign_raw
52	crc04_clone0	0.578947	0	agg_clonealign_raw
53	crc04_clone1	0.421053	0	agg_clonealign_raw
54	crc04_clone2	0	1	agg_clonealign_raw
55	crc04_clone3	0	0	agg_clonealign_raw
56	crc11_clone0	0.913793	0.908046	agg_clonealign_raw
57	crc11_clone1	0.0689655	0.0689655	agg_clonealign_raw
58	crc11_clone2	0.0114943	0.0172414	agg_clonealign_raw
59	crc11_clone3	0.00574713	0.00574713	agg_clonealign_raw
60	crc10_clone0	0.681159	0	agg_clonealign_log
61	crc10_clone1	0.101449	0	agg_clonealign_log
62	crc10_clone2	0.217391	0	agg_clonealign_log
63	crc10_clone3	0	1	agg_clonealign_log
64	crc04_clone0	0.578947	0	agg_clonealign_log
65	crc04_clone1	0.421053	0	agg_clonealign_log
66	crc04_clone2	0	1	agg_clonealign_log
67	crc04_clone3	0	0	agg_clonealign_log
68	crc11_clone0	0.488506	0	agg_clonealign_log
69	crc11_clone1	0.0517241	0	agg_clonealign_log
70	crc11_clone2	0.45977	0	agg_clonealign_log
71	crc11_clone3	0	1	agg_clonealign_log
72	crc10_clone0	0.130435	0.0289855	agg_MaCroDNA_noX_genes_raw_raw
73	crc10_clone1	0.652174	0.73913	agg_MaCroDNA_noX_genes_raw_raw
74	crc10_clone2	0.188406	0.188406	agg_MaCroDNA_noX_genes_raw_raw
75	crc10_clone3	0.0289855	0.0434783	agg_MaCroDNA_noX_genes_raw_raw
76	crc04_clone0	0.578947	0.350877	agg_MaCroDNA_noX_genes_raw_raw
77	crc04_clone1	0.421053	0.526316	agg_MaCroDNA_noX_genes_raw_raw
78	crc04_clone2	0	0.0877193	agg_MaCroDNA_noX_genes_raw_raw
79	crc04_clone3	0	0.0350877	agg_MaCroDNA_noX_genes_raw_raw
80	crc11_clone0	0.913793	0.954023	agg_MaCroDNA_noX_genes_raw_raw
81	crc11_clone1	0.0689655	0.045977	agg_MaCroDNA_noX_genes_raw_raw
82	crc11_clone2	0.0114943	0	agg_MaCroDNA_noX_genes_raw_raw
83	crc11_clone3	0.00574713	0	agg_MaCroDNA_noX_genes_raw_raw
84	crc10_clone0	0.130435	0.0144928	agg_MaCroDNA_2000_genes_log_raw
85	crc10_clone1	0.652174	0.797101	agg_MaCroDNA_2000_genes_log_raw
86	crc10_clone2	0.188406	0.144928	agg_MaCroDNA_2000_genes_log_raw
87	crc10_clone3	0.0289855	0.0434783	agg_MaCroDNA_2000_genes_log_raw
88	crc04_clone0	0.578947	0.385965	agg_MaCroDNA_2000_genes_log_raw
89	crc04_clone1	0.421053	0.508772	agg_MaCroDNA_2000_genes_log_raw
90	crc04_clone2	0	0.0701754	agg_MaCroDNA_2000_genes_log_raw
91	crc04_clone3	0	0.0350877	agg_MaCroDNA_2000_genes_log_raw
92	crc11_clone0	0.913793	0.913793	agg_MaCroDNA_2000_genes_log_raw
93	crc11_clone1	0.0689655	0.0632184	agg_MaCroDNA_2000_genes_log_raw
94	crc11_clone2	0.0114943	0.0172414	agg_MaCroDNA_2000_genes_log_raw
95	crc11_clone3	0.00574713	0.00574713	agg_MaCroDNA_2000_genes_log_raw
96	crc10_clone0	0.130435	0	agg_MaCroDNA_all_genes_log_raw
97	crc10_clone1	0.652174	0.753623	agg_MaCroDNA_all_genes_log_raw
98	crc10_clone2	0.188406	0.202899	agg_MaCroDNA_all_genes_log_raw
99	crc10_clone3	0.0289855	0.0434783	agg_MaCroDNA_all_genes_log_raw
100	crc04_clone0	0.578947	0.403509	agg_MaCroDNA_all_genes_log_raw
101	crc04_clone1	0.421053	0.491228	agg_MaCroDNA_all_genes_log_raw
102	crc04_clone2	0	0.0877193	agg_MaCroDNA_all_genes_log_raw
103	crc04_clone3	0	0.0175439	agg_MaCroDNA_all_genes_log_raw
104	crc11_clone0	0.913793	0.913793	agg_MaCroDNA_all_genes_log_raw
105	crc11_clone1	0.0689655	0.0632184	agg_MaCroDNA_all_genes_log_raw
106	crc11_clone2	0.0114943	0.0172414	agg_MaCroDNA_all_genes_log_raw
107	crc11_clone3	0.00574713	0.00574713	agg_MaCroDNA_all_genes_log_raw
108	crc10_clone0	0.130435	0.0289855	agg_MaCroDNA_all_genes_raw_raw
109	crc10_clone1	0.652174	0.73913	agg_MaCroDNA_all_genes_raw_raw
110	crc10_clone2	0.188406	0.188406	agg_MaCroDNA_all_genes_raw_raw
111	crc10_clone3	0.0289855	0.0434783	agg_MaCroDNA_all_genes_raw_raw
112	crc04_clone0	0.578947	0.368421	agg_MaCroDNA_all_genes_raw_raw
113	crc04_clone1	0.421053	0.508772	agg_MaCroDNA_all_genes_raw_raw
114	crc04_clone2	0	0.0877193	agg_MaCroDNA_all_genes_raw_raw
115	crc04_clone3	0	0.0350877	agg_MaCroDNA_all_genes_raw_raw
116	crc11_clone0	0.913793	0.954023	agg_MaCroDNA_all_genes_raw_raw
117	crc11_clone1	0.0689655	0.045977	agg_MaCroDNA_all_genes_raw_raw
118	crc11_clone2	0.0114943	0	agg_MaCroDNA_all_genes_raw_raw
119	crc11_clone3	0.00574713	0	agg_MaCroDNA_all_genes_raw_raw
120	crc10_clone0	0.681159	0.782609	agg_MaCroDNA_noX_genes_raw_log
121	crc10_clone1	0.101449	0.0289855	agg_MaCroDNA_noX_genes_raw_log
122	crc10_clone2	0.217391	0.188406	agg_MaCroDNA_noX_genes_raw_log
123	crc10_clone3	0	0	agg_MaCroDNA_noX_genes_raw_log
124	crc04_clone0	0.578947	0.350877	agg_MaCroDNA_noX_genes_raw_log
125	crc04_clone1	0.421053	0.526316	agg_MaCroDNA_noX_genes_raw_log
126	crc04_clone2	0	0.0877193	agg_MaCroDNA_noX_genes_raw_log
127	crc04_clone3	0	0.0350877	agg_MaCroDNA_noX_genes_raw_log
128	crc11_clone0	0.488506	0.45977	agg_MaCroDNA_noX_genes_raw_log
129	crc11_clone1	0.0517241	0.0574713	agg_MaCroDNA_noX_genes_raw_log
130	crc11_clone2	0.45977	0.482759	agg_MaCroDNA_noX_genes_raw_log
131	crc11_clone3	0	0	agg_MaCroDNA_noX_genes_raw_log
132	crc10_clone0	0.681159	0.84058	agg_MaCroDNA_2000_genes_log_log
133	crc10_clone1	0.101449	0.0144928	agg_MaCroDNA_2000_genes_log_log
134	crc10_clone2	0.217391	0.144928	agg_MaCroDNA_2000_genes_log_log
135	crc10_clone3	0	0	agg_MaCroDNA_2000_genes_log_log
136	crc04_clone0	0.578947	0.385965	agg_MaCroDNA_2000_genes_log_log
137	crc04_clone1	0.421053	0.508772	agg_MaCroDNA_2000_genes_log_log
138	crc04_clone2	0	0.0701754	agg_MaCroDNA_2000_genes_log_log
139	crc04_clone3	0	0.0350877	agg_MaCroDNA_2000_genes_log_log
140	crc11_clone0	0.488506	0.425287	agg_MaCroDNA_2000_genes_log_log
141	crc11_clone1	0.0517241	0.0402299	agg_MaCroDNA_2000_genes_log_log
142	crc11_clone2	0.45977	0.534483	agg_MaCroDNA_2000_genes_log_log
143	crc11_clone3	0	0	agg_MaCroDNA_2000_genes_log_log
144	crc10_clone0	0.681159	0.797101	agg_MaCroDNA_all_genes_log_log
145	crc10_clone1	0.101449	0	agg_MaCroDNA_all_genes_log_log
146	crc10_clone2	0.217391	0.202899	agg_MaCroDNA_all_genes_log_log
147	crc10_clone3	0	0	agg_MaCroDNA_all_genes_log_log
148	crc04_clone0	0.578947	0.403509	agg_MaCroDNA_all_genes_log_log
149	crc04_clone1	0.421053	0.491228	agg_MaCroDNA_all_genes_log_log
150	crc04_clone2	0	0.0877193	agg_MaCroDNA_all_genes_log_log
151	crc04_clone3	0	0.0175439	agg_MaCroDNA_all_genes_log_log
152	crc11_clone0	0.488506	0.477011	agg_MaCroDNA_all_genes_log_log
153	crc11_clone1	0.0517241	0.0517241	agg_MaCroDNA_all_genes_log_log
154	crc11_clone2	0.45977	0.471264	agg_MaCroDNA_all_genes_log_log
155	crc11_clone3	0	0	agg_MaCroDNA_all_genes_log_log
156	crc10_clone0	0.681159	0.782609	agg_MaCroDNA_all_genes_raw_log
157	crc10_clone1	0.101449	0.0289855	agg_MaCroDNA_all_genes_raw_log
158	crc10_clone2	0.217391	0.188406	agg_MaCroDNA_all_genes_raw_log
159	crc10_clone3	0	0	agg_MaCroDNA_all_genes_raw_log
160	crc04_clone0	0.578947	0.368421	agg_MaCroDNA_all_genes_raw_log
161	crc04_clone1	0.421053	0.508772	agg_MaCroDNA_all_genes_raw_log
162	crc04_clone2	0	0.0877193	agg_MaCroDNA_all_genes_raw_log
163	crc04_clone3	0	0.0350877	agg_MaCroDNA_all_genes_raw_log
164	crc11_clone0	0.488506	0.45977	agg_MaCroDNA_all_genes_raw_log
165	crc11_clone1	0.0517241	0.0689655	agg_MaCroDNA_all_genes_raw_log
166	crc11_clone2	0.45977	0.471264	agg_MaCroDNA_all_genes_raw_log
167	crc11_clone3	0	0	agg_MaCroDNA_all_genes_raw_log
168	crc04_clone0	0.578947	0.419298	intNMF_Random_raw
169	crc04_clone1	0.421053	0.580702	intNMF_Random_raw
170	crc11_clone0	0.867816	0.875287	intNMF_Random_raw
171	crc11_clone1	0.132184	0.124713	intNMF_Random_raw
172	crc10_clone0	0.797101	0.772464	intNMF_Random_raw
173	crc10_clone1	0.202899	0.227536	intNMF_Random_raw
174	crc04_clone0	0.578947	0.419298	intNMF_Random_log
175	crc04_clone1	0.421053	0.580702	intNMF_Random_log
176	crc11_clone0	0.557725	0.477886	intNMF_Random_log
177	crc11_clone1	0.0804136	0.172889	intNMF_Random_log
178	crc11_clone2	0.361861	0.349225	intNMF_Random_log
179	crc10_clone0	0.624093	0.635704	intNMF_Random_log
180	crc10_clone1	0.159652	0.162554	intNMF_Random_log
181	crc10_clone2	0.216255	0.201742	intNMF_Random_log
182	crc04_clone0	0.578947	0.561404	intNMF_Seurat_raw
183	crc04_clone1	0.421053	0.438596	intNMF_Seurat_raw
184	crc11_clone0	0.867816	0.367816	intNMF_Seurat_raw
185	crc11_clone1	0.132184	0.632184	intNMF_Seurat_raw
186	crc10_clone0	0.797101	1	intNMF_Seurat_raw
187	crc10_clone1	0.202899	0	intNMF_Seurat_raw
188	crc04_clone0	0.578947	0.561404	intNMF_Seurat_log
189	crc04_clone1	0.421053	0.438596	intNMF_Seurat_log
190	crc11_clone0	0.557471	0.178161	intNMF_Seurat_log
191	crc11_clone1	0.0804598	0.0574713	intNMF_Seurat_log
192	crc11_clone2	0.362069	0.764368	intNMF_Seurat_log
193	crc10_clone0	0.623188	0.652174	intNMF_Seurat_log
194	crc10_clone1	0.15942	0.347826	intNMF_Seurat_log
195	crc10_clone2	0.217391	0	intNMF_Seurat_log
196	crc04_clone0	0.578947	0	intNMF_clonealign_raw
197	crc04_clone1	0.421053	1	intNMF_clonealign_raw
198	crc11_clone0	0.867816	0.988506	intNMF_clonealign_raw
199	crc11_clone1	0.132184	0.0114943	intNMF_clonealign_raw
200	crc10_clone0	0.797101	0.536232	intNMF_clonealign_raw
201	crc10_clone1	0.202899	0.463768	intNMF_clonealign_raw
202	crc04_clone0	0.578947	0	intNMF_clonealign_log
203	crc04_clone1	0.421053	1	intNMF_clonealign_log
204	crc11_clone0	0.557471	0	intNMF_clonealign_log
205	crc11_clone1	0.0804598	1	intNMF_clonealign_log
206	crc11_clone2	0.362069	0	intNMF_clonealign_log
207	crc10_clone0	0.623188	0.73913	intNMF_clonealign_log
208	crc10_clone1	0.15942	0.0434783	intNMF_clonealign_log
209	crc10_clone2	0.217391	0.217391	intNMF_clonealign_log
210	crc04_clone0	0.578947	0.385965	intNMF_MaCroDNA_noX_genes_raw_raw
211	crc04_clone1	0.421053	0.614035	intNMF_MaCroDNA_noX_genes_raw_raw
212	crc11_clone0	0.867816	0.908046	intNMF_MaCroDNA_noX_genes_raw_raw
213	crc11_clone1	0.132184	0.091954	intNMF_MaCroDNA_noX_genes_raw_raw
214	crc10_clone0	0.797101	0.913043	intNMF_MaCroDNA_noX_genes_raw_raw
215	crc10_clone1	0.202899	0.0869565	intNMF_MaCroDNA_noX_genes_raw_raw
216	crc04_clone0	0.578947	0.421053	intNMF_MaCroDNA_2000_genes_log_raw
217	crc04_clone1	0.421053	0.578947	intNMF_MaCroDNA_2000_genes_log_raw
218	crc11_clone0	0.867816	0.83908	intNMF_MaCroDNA_2000_genes_log_raw
219	crc11_clone1	0.132184	0.16092	intNMF_MaCroDNA_2000_genes_log_raw
220	crc10_clone0	0.797101	0.913043	intNMF_MaCroDNA_2000_genes_log_raw
221	crc10_clone1	0.202899	0.0869565	intNMF_MaCroDNA_2000_genes_log_raw
222	crc04_clone0	0.578947	0.421053	intNMF_MaCroDNA_all_genes_log_raw
223	crc04_clone1	0.421053	0.578947	intNMF_MaCroDNA_all_genes_log_raw
224	crc11_clone0	0.867816	0.873563	intNMF_MaCroDNA_all_genes_log_raw
225	crc11_clone1	0.132184	0.126437	intNMF_MaCroDNA_all_genes_log_raw
226	crc10_clone0	0.797101	0.927536	intNMF_MaCroDNA_all_genes_log_raw
227	crc10_clone1	0.202899	0.0724638	intNMF_MaCroDNA_all_genes_log_raw
228	crc04_clone0	0.578947	0.403509	intNMF_MaCroDNA_all_genes_raw_raw
229	crc04_clone1	0.421053	0.596491	intNMF_MaCroDNA_all_genes_raw_raw
230	crc11_clone0	0.867816	0.913793	intNMF_MaCroDNA_all_genes_raw_raw
231	crc11_clone1	0.132184	0.0862069	intNMF_MaCroDNA_all_genes_raw_raw
232	crc10_clone0	0.797101	0.927536	intNMF_MaCroDNA_all_genes_raw_raw
233	crc10_clone1	0.202899	0.0724638	intNMF_MaCroDNA_all_genes_raw_raw
234	crc04_clone0	0.578947	0.385965	intNMF_MaCroDNA_noX_genes_raw_log
235	crc04_clone1	0.421053	0.614035	intNMF_MaCroDNA_noX_genes_raw_log
236	crc11_clone0	0.557471	0.545977	intNMF_MaCroDNA_noX_genes_raw_log
237	crc11_clone1	0.0804598	0.0747126	intNMF_MaCroDNA_noX_genes_raw_log
238	crc11_clone2	0.362069	0.37931	intNMF_MaCroDNA_noX_genes_raw_log
239	crc10_clone0	0.623188	0.652174	intNMF_MaCroDNA_noX_genes_raw_log
240	crc10_clone1	0.15942	0.15942	intNMF_MaCroDNA_noX_genes_raw_log
241	crc10_clone2	0.217391	0.188406	intNMF_MaCroDNA_noX_genes_raw_log
242	crc04_clone0	0.578947	0.421053	intNMF_MaCroDNA_2000_genes_log_log
243	crc04_clone1	0.421053	0.578947	intNMF_MaCroDNA_2000_genes_log_log
244	crc11_clone0	0.557471	0.494253	intNMF_MaCroDNA_2000_genes_log_log
245	crc11_clone1	0.0804598	0.0632184	intNMF_MaCroDNA_2000_genes_log_log
246	crc11_clone2	0.362069	0.442529	intNMF_MaCroDNA_2000_genes_log_log
247	crc10_clone0	0.623188	0.710145	intNMF_MaCroDNA_2000_genes_log_log
248	crc10_clone1	0.15942	0.144928	intNMF_MaCroDNA_2000_genes_log_log
249	crc10_clone2	0.217391	0.144928	intNMF_MaCroDNA_2000_genes_log_log
250	crc04_clone0	0.578947	0.421053	intNMF_MaCroDNA_all_genes_log_log
251	crc04_clone1	0.421053	0.578947	intNMF_MaCroDNA_all_genes_log_log
252	crc11_clone0	0.557471	0.551724	intNMF_MaCroDNA_all_genes_log_log
253	crc11_clone1	0.0804598	0.0632184	intNMF_MaCroDNA_all_genes_log_log
254	crc11_clone2	0.362069	0.385057	intNMF_MaCroDNA_all_genes_log_log
255	crc10_clone0	0.623188	0.652174	intNMF_MaCroDNA_all_genes_log_log
256	crc10_clone1	0.15942	0.144928	intNMF_MaCroDNA_all_genes_log_log
257	crc10_clone2	0.217391	0.202899	intNMF_MaCroDNA_all_genes_log_log
258	crc04_clone0	0.578947	0.403509	intNMF_MaCroDNA_all_genes_raw_log
259	crc04_clone1	0.421053	0.596491	intNMF_MaCroDNA_all_genes_raw_log
260	crc11_clone0	0.557471	0.545977	intNMF_MaCroDNA_all_genes_raw_log
261	crc11_clone1	0.0804598	0.0804598	intNMF_MaCroDNA_all_genes_raw_log
262	crc11_clone2	0.362069	0.373563	intNMF_MaCroDNA_all_genes_raw_log
263	crc10_clone0	0.623188	0.637681	intNMF_MaCroDNA_all_genes_raw_log
264	crc10_clone1	0.15942	0.173913	intNMF_MaCroDNA_all_genes_raw_log
265	crc10_clone2	0.217391	0.188406	intNMF_MaCroDNA_all_genes_raw_log

## Sheet: Figure 4a
Unnamed: 0	K.star
X7SK	0.965006
A1CF	0.94695
A2M	0.979587
A4GNT	0.962717
AACS	0.929407
AADAC	0.901651
AAGAB	0.923465
AAK1	0.892441
AAMDC	0.903601
AAMP	0.895947
AARS	0.913179
AASDH	0.962304
AASDHPPT	0.932488
AATF	0.9086
AB019441.29	0.863092
ABAT	0.938571
ABCA1	0.946688
ABCA5	0.895086
ABCA7	0.924508
ABCB1	0.941889
ABCB10	0.937238
ABCB7	0.905194
ABCC1	0.899279
ABCC10	0.955631
ABCC3	1.04591
ABCC4	0.943593
ABCC5	0.930361
ABCC6	0.909414
ABCC6P1	0.906912
ABCC8	0.939502
ABCC9	0.98315
ABCD2	0.952637
ABCD3	0.89365
ABCD4	0.924415
ABCE1	0.904755
ABCF1	0.885099
ABCF2	0.956433
ABCG1	0.890909
ABHD12	0.946509
ABHD14B	0.882237
ABHD15	0.91976
ABHD17A	0.902185
ABHD17B	0.916526
ABHD17C	0.92433
ABHD2	0.916961
ABHD3	0.945738
ABHD4	0.969892
ABI1	0.892846
ABI2	0.897189
ABI3	0.928368
ABL1	0.918083
ABL2	0.894579
ABLIM1	0.888941
ABR	0.902
ABRACL	0.916917
ABT1	0.949994
AC000089.3	0.867771
AC002044.4	0.915725
AC002056.3	0.922028
AC002075.4	0.912022
AC004057.1	0.863891
AC004453.8	0.888289
AC004951.6	0.907265
AC005003.1	0.968714
AC005062.2	0.957749
AC005154.6	0.904672
AC005262.4	0.874403
AC005831.1	0.955464
AC006129.2	0.938345
AC006509.7	0.955657
AC007228.9	0.961764
AC007318.5	0.910099
AC007566.10	0.96724
AC007969.5	0.895289
AC008268.1	0.975978
AC008592.3	0.95285
AC009133.12	0.923011
AC009237.8	0.94347
AC009245.3	0.919332
AC009501.4	0.895153
AC010468.1	0.894921
AC010733.5	0.905858
AC011933.2	0.877653
AC012066.1	0.96976
AC013394.2	0.910358
AC016586.1	0.959421
AC016708.2	0.884007
AC016739.2	0.9101
AC017002.1	0.963764
AC018738.2	0.882601
AC020571.3	0.96825
AC020983.5	0.939047
AC021218.2	0.931784
AC022182.2	0.946247
AC022182.3	0.968711
AC022431.1	0.883483
AC024560.3	0.934551
AC027307.3	0.96638
AC027612.3	0.98114
AC027612.6	0.964187
AC073869.1	0.931528
AC074117.10	0.939762
AC079250.1	0.894943
AC079602.1	0.909841
AC079922.2	0.874528
AC079949.1	0.988053
AC084018.1	0.929058
AC090587.2	0.945718
AC091633.2	0.937381
AC092580.4	0.930022
AC093106.7	0.887543
AC093616.4	0.923626
AC093838.4	0.900521
AC097500.2	0.943128
AC097523.1	0.924256
AC097711.1	0.971243
AC104820.2	0.947713
AC105399.2	0.932975
AC106876.2	0.969358
AC107982.4	0.961611
AC107983.4	0.880243
AC125232.1	0.907819
AC133528.2	0.9451
AC144521.1	0.97938
AC144530.1	0.874695
AC159540.1	0.890572
AC159540.14	0.957269
AC195454.1	0.970446
ACAA1	0.932485
ACAA2	0.897847
ACACA	0.903493
ACACB	0.90623
ACAD10	0.903681
ACADL	0.951177
ACADM	0.938048
ACADS	0.955811
ACADSB	0.9359
ACADVL	0.942147
ACAP1	0.942983
ACAP2	0.90089
ACAP2.IT1	0.957279
ACAP3	0.940662
ACAT1	0.94224
ACAT2	0.898871
ACBD3	0.881542
ACBD5	0.914197
ACCS	0.935899
ACER3	0.907366
ACIN1	0.931035
ACLY	0.916497
ACN9	0.945376
ACO1	0.919898
ACO2	0.899369
ACOT11	0.95692
ACOT13	0.912288
ACOT7	0.944828
ACOX1	0.907864
ACOX3	0.95348
ACP1	0.938377
ACPP	0.932477
ACSL1	0.951364
ACSL3	0.909667
ACSL4	0.931485
ACSL5	0.917847
ACSL6	0.922254
ACSM3	0.932135
ACSS1	0.894603
ACSS2	0.926339
ACTB	0.863534
ACTG1	0.889223
ACTG2	0.962428
ACTL6A	0.921238
ACTN1	0.900063
ACTN4	0.9412
ACTR10	0.915428
ACTR1A	0.934046
ACTR1B	0.927517
ACTR2	0.859506
ACTR3	0.871754
ACTR6	0.900596
ACTR8	0.930613
ACVR1B	0.94
ACVR2A	0.894283
AD000090.2	0.963588
AD000092.3	0.930397
ADA	0.961552
ADAL	0.922728
ADAM10	0.906858
ADAM12	0.944858
ADAM15	0.894562
ADAM17	0.912019
ADAM19	0.932354
ADAM28	0.991967
ADAM8	0.902906
ADAM9	0.975253
ADAP2	0.980582
ADAR	0.886407
ADARB1	0.958492
ADAT2	0.937842
ADCK3	0.939927
ADCY1	0.952818
ADCY2	0.953959
ADCY3	0.929986
ADCY6	0.897023
ADCY7	0.915364
ADD1	0.876306
ADD3	0.924369
ADH1B	0.876071
ADH1C	1.06673
ADH5	0.887228
ADHFE1	0.932999
ADI1	0.97033
ADIPOR1	0.923447
ADIPOR2	0.929058
ADIRF	0.919111
ADK	0.941758
ADNP	0.914444
ADO	0.920063
ADORA3	0.976526
ADPGK	0.878279
ADPRHL2	0.931732
ADRB2	0.927383
ADRBK1	0.872315
ADSL	0.901139
ADSS	0.894152
ADTRP	0.923164
AEBP2	0.937079
AEN	0.912539
AES	0.893046
AF131215.9	0.960977
AFAP1	0.960496
AFF1	0.921481
AFF4	0.869339
AFG3L1P	0.911815
AFG3L2	0.903911
AFMID	0.95719
AFTPH	0.887164
AGA	0.935196
AGAP1	0.938414
AGAP3	0.945104
AGAP6	0.874182
AGAP8	0.933399
AGBL5	0.966639
AGFG1	0.862408
AGGF1	0.907963
AGK	0.897978
AGL	0.918357
AGO1	0.930126
AGO2	0.920688
AGO3	0.907313
AGO4	0.903065
AGPAT1	0.93352
AGPAT2	0.902525
AGPAT3	0.878579
AGPAT5	0.926096
AGPAT6	0.912398
AGPS	0.926946
AGR2	1.08074
AGR3	0.959006
AGTRAP	0.887872
AHCTF1	0.907302
AHCY	0.935613
AHCYL1	0.934861
AHCYL2	0.894648
AHDC1	0.920012
AHI1	0.903093
AHNAK	0.867052
AHR	0.893142
AHSA1	0.900551
AHSA2	0.904057
AIDA	0.882446
AIF1	0.970783
AIFM1	0.90639
AIFM2	0.9044
AIM1	0.898446
AIMP1	0.916403
AIMP2	0.975664
AIP	0.947533
AK1	0.922259
AK2	0.915537
AK3	0.902585
AK4	0.910673
AKAP1	0.916614
AKAP10	0.905281
AKAP11	0.920527
AKAP13	0.888985
AKAP17A	0.917117
AKAP5	0.963472
AKAP8	0.884708
AKAP8L	0.919061
AKAP9	0.88534
AKIRIN1	0.899259
AKNA	0.909118
AKR1A1	0.909627
AKR1B1	0.904439
AKR1B10	1.10721
AKR1B15	0.9907
AKR1C1	1.02428
AKR1C2	1.01039
AKR1C3	0.915023
AKR7A2	0.907447
AKR7A3	0.922969
AKR7L	0.928008
AKT1	0.89028
AKT1S1	0.959489
AKT2	0.917219
AKT3	0.933462
AKTIP	0.910567
AL161626.1	0.998663
AL358781.1	0.962159
AL358813.1	0.940547
AL512428.1	0.936329
AL590762.6	0.947844
AL591479.1	0.900859
ALAD	0.905868
ALAS1	0.934737
ALCAM	0.938954
ALDH16A1	0.922513
ALDH18A1	0.925772
ALDH1A1	0.930304
ALDH1B1	0.931629
ALDH2	1.07964
ALDH3A1	1.12583
ALDH3A2	0.92716
ALDH3B1	0.930372
ALDH5A1	0.961671
ALDH6A1	0.917139
ALDH7A1	0.929638
ALDH9A1	0.910005
ALDOA	0.916669
ALDOB	0.890962
ALG1	0.906322
ALG12	0.91132
ALG13	0.881876
ALG2	0.908435
ALG3	0.914446
ALG5	0.959584
ALG6	0.925236
ALG8	0.929585
ALKBH5	0.907612
ALKBH6	0.963238
ALKBH7	0.90558
ALKBH8	0.931601
ALMS1	0.964468
ALOX5	0.950687
ALOX5AP	0.913768
ALPK1	0.905029
ALPK3	0.975574
ALS2	0.941011
ALS2CL	0.921343
ALYREF	0.956004
AMD1	0.901657
AMER3	0.954481
AMFR	0.896882
AMICA1	0.927016
AMMECR1	0.917561
AMMECR1L	0.910993
AMN	0.968675
AMN1	0.969249
AMPD2	0.935786
AMPD3	0.955479
AMT	0.889123
AMY2B	0.950083
AMZ2	0.893352
AMZ2P1	0.934421
ANAPC1	0.939057
ANAPC11	0.914541
ANAPC13	0.904632
ANAPC15	0.951862
ANAPC16	0.917992
ANAPC4	0.907871
ANAPC5	0.932
ANAPC7	0.905357
ANG	0.932267
ANGEL1	0.951582
ANGEL2	0.920471
ANGPTL3	0.983753
ANK2	0.956608
ANK3	0.914802
ANKDD1A	0.950696
ANKEF1	0.957298
ANKFY1	0.908009
ANKH	0.934777
ANKHD1	0.948302
ANKIB1	0.905395
ANKLE2	0.872201
ANKMY1	0.953083
ANKMY2	0.941736
ANKRA2	0.931272
ANKRD10	0.885896
ANKRD11	0.881038
ANKRD12	0.869444
ANKRD13A	0.909276
ANKRD13C	0.941481
ANKRD13D	0.900599
ANKRD17	0.886236
ANKRD18A	0.910529
ANKRD20A1	0.964765
ANKRD20A2	0.971583
ANKRD20A3	0.961193
ANKRD20A4	0.968257
ANKRD20A5P	0.911884
ANKRD22	0.920294
ANKRD26	0.886468
ANKRD28	0.914942
ANKRD31	0.964204
ANKRD32	0.923337
ANKRD36	0.871417
ANKRD36B	0.870906
ANKRD36C	0.87958
ANKRD37	0.937258
ANKRD40	0.948324
ANKRD44	0.921775
ANKRD46	0.968962
ANKRD49	0.910716
ANKRD50	0.90769
ANKRD55	0.988835
ANKRD65	0.953373
ANKRD9	0.91786
ANKS1A	0.947655
ANKS3	0.918244
ANKS6	0.914212
ANKZF1	0.878783
ANLN	0.980515
ANO1	0.961136
ANO6	0.918771
ANP32A	0.889005
ANP32B	0.878209
ANP32E	0.896076
ANTXR2	0.92802
ANXA1	0.920282
ANXA10	0.9883
ANXA11	0.907895
ANXA2	0.918051
ANXA2P2	0.905232
ANXA3	0.920948
ANXA4	0.930282
ANXA5	0.901761
ANXA6	0.927726
ANXA7	0.935477
AOAH	0.911046
AOC1	0.975199
AOC3	0.972195
AOX1	0.980126
AP000330.8	0.964394
AP000347.2	0.930095
AP000936.1	0.860466
AP1AR	0.942937
AP1B1	0.908786
AP1G1	0.905518
AP1G2	0.881963
AP1M1	0.913863
AP1M2	0.955026
AP1S2	0.921016
AP1S3	0.919164
AP2A1	0.881256
AP2A2	0.908323
AP2B1	0.896128
AP2M1	0.88764
AP2S1	0.90233
AP3B1	0.932398
AP3D1	0.93529
AP3M1	0.904849
AP3S1	0.919826
AP4B1	0.913339
AP4E1	0.947826
AP5M1	0.948122
AP5Z1	0.907155
APBA2	0.94684
APBA3	0.921581
APBB1	0.949743
APBB1IP	0.933564
APBB2	0.958229
APC	0.942186
APEH	0.937264
APEX1	0.971788
APEX2	0.916818
APH1A	0.933256
API5	0.885101
APLP1	0.949822
APLP2	0.950115
APMAP	0.904934
APOA1	0.953468
APOA1BP	0.888897
APOBEC2	0.948757
APOBEC3A	0.963766
APOBEC3B	0.970083
APOBEC3C	0.909244
APOBEC3D	0.947201
APOBEC3G	0.935298
APOBEC3H	0.931969
APOBR	0.939706
APOC1	0.936687
APOE	0.981051
APOL1	0.901253
APOL2	0.918728
APOL6	0.89036
APOLD1	0.960833
APOO	0.957855
APOPT1	0.92009
APP	0.964579
APPBP2	0.884297
APPL1	0.890967
APPL2	0.896509
APRT	0.901241
APTX	0.929314
AQP3	0.908457
AQP4	0.986658
AQP5	0.938647
AQR	0.905101
ARAF	0.912817
ARAP1	0.959131
ARAP2	0.904838
ARCN1	0.875461
AREL1	0.950549
ARF1	0.877046
ARF3	0.929276
ARF4	0.92458
ARF6	0.926079
ARFGAP1	0.898997
ARFGAP2	0.92047
ARFGAP3	0.901044
ARFGEF1	0.916044
ARFGEF2	0.893311
ARFIP1	0.886413
ARFIP2	0.89994
ARFRP1	0.905331
ARGLU1	0.890919
ARHGAP1	0.86465
ARHGAP10	0.903829
ARHGAP11A	0.946283
ARHGAP11B	0.95955
ARHGAP12	0.920155
ARHGAP15	0.928714
ARHGAP18	0.944372
ARHGAP21	0.894454
ARHGAP24	0.94649
ARHGAP25	0.908794
ARHGAP26	0.903906
ARHGAP27	0.90439
ARHGAP29	0.961058
ARHGAP30	0.922611
ARHGAP31	0.941129
ARHGAP32	0.940868
ARHGAP35	0.892915
ARHGAP4	0.953063
ARHGAP44	0.905105
ARHGAP5	0.880982
ARHGAP8	0.915781
ARHGAP9	0.93089
ARHGDIA	0.89878
ARHGDIB	0.910784
ARHGEF1	0.900686
ARHGEF10	0.919613
ARHGEF10L	0.923551
ARHGEF11	0.892305
ARHGEF12	0.895731
ARHGEF16	0.926687
ARHGEF2	0.895072
ARHGEF28	0.970053
ARHGEF3	0.883826
ARHGEF35	0.937561
ARHGEF37	0.905928
ARHGEF5	0.923817
ARHGEF6	0.940979
ARHGEF7	0.88712
ARID1A	0.881226
ARID1B	0.902917
ARID2	0.927531
ARID3A	0.950944
ARID3B	0.939392
ARID4A	0.908186
ARID4B	0.887157
ARID5A	0.927796
ARID5B	0.919005
ARIH1	0.885601
ARIH2	0.8905
ARL1	0.912447
ARL14	0.959328
ARL14EP	0.890531
ARL16	0.877349
ARL2	0.934746
ARL3	0.911453
ARL4A	0.868292
ARL4C	0.884199
ARL5A	0.900024
ARL5B	0.928028
ARL6IP1	0.897221
ARL6IP5	0.866063
ARL8A	0.922908
ARL8B	0.913717
ARMC1	0.872219
ARMC10	0.897558
ARMC7	0.915553
ARMC8	0.9166
ARMC9	0.929875
ARMCX3	0.92547
ARNT2	0.935493
ARNTL	0.939061
ARPC1A	0.915654
ARPC1B	0.87743
ARPC2	0.868788
ARPC3	0.857193
ARPC4	0.881745
ARPC5	0.889682
ARPC5L	0.919536
ARPP19	0.909896
ARRB1	0.933676
ARRB2	0.937147
ARRDC1	0.904941
ARRDC3	0.89358
ARRDC4	0.94969
ARSD	0.961287
ARSG	0.925339
ARV1	0.923753
ARX	0.977092
ASAH1	0.932056
ASAP1	0.9346
ASAP2	0.941911
ASB16.AS1	0.925782
ASB2	0.93467
ASB6	0.914536
ASB7	0.912304
ASB8	0.918497
ASCC1	0.879194
ASCC2	0.88771
ASCC3	0.91416
ASCL1	0.949488
ASF1A	0.921899
ASF1B	0.9394
ASH1L	0.87615
ASH2L	0.909589
ASMTL	0.941636
ASNA1	0.940643
ASNS	0.921327
ASNSD1	0.906425
ASPA	0.897251
ASPH	0.917706
ASPM	0.90893
ASRGL1	0.932963
ASS1	0.968081
ASXL1	0.894171
ASXL2	0.900428
ATAD1	0.92223
ATAD2	0.902973
ATAD2B	0.891269
ATAD3A	0.978112
ATAD3B	0.964413
ATAD5	0.924549
ATAT1	0.929597
ATE1	0.948569
ATF2	0.942907
ATF3	0.927694
ATF4	0.910122
ATF4P3	0.908042
ATF4P4	0.893693
ATF5	0.925297
ATF6	0.87848
ATF6B	0.922781
ATF7IP	0.896895
ATF7IP2	0.911137
ATG10	0.911169
ATG12	0.886098
ATG13	0.87037
ATG14	0.914035
ATG16L1	0.943054
ATG16L2	0.951525
ATG2A	0.920566
ATG2B	0.889671
ATG3	0.939578
ATG4B	0.875609
ATG4C	0.93035
ATG5	0.90009
ATG7	0.921612
ATG9A	0.931269
ATHL1	0.921435
ATIC	0.906788
ATL2	0.909718
ATL3	0.891579
ATM	0.897422
ATMIN	0.908515
ATN1	0.903038
ATOX1	0.927327
ATP10A	0.959689
ATP11A	0.932726
ATP11B	0.877327
ATP11C	0.911039
ATP13A1	0.914422
ATP13A2	0.930152
ATP13A3	0.902741
ATP1A1	0.894632
ATP1B1	0.960271
ATP1B3	0.888087
ATP2A2	0.925117
ATP2A3	0.936317
ATP2B1	0.886509
ATP2B4	0.885279
ATP2C1	0.912557
ATP2C2	0.90106
ATP4A	0.880042
ATP4B	0.852103
ATP5A1	0.910787
ATP5B	0.885229
ATP5C1	0.901845
ATP5D	0.899206
ATP5E	0.867598
ATP5EP2	0.875254
ATP5F1	0.925589
ATP5G1	0.888058
ATP5G2	0.871949
ATP5G3	0.901416
ATP5H	0.88244
ATP5I	0.906477
ATP5J	0.924166
ATP5J2	0.90527
ATP5L	0.893447
ATP5L2	0.92522
ATP5O	0.901672
ATP5SL	0.886454
ATP6AP1	0.896224
ATP6AP2	0.892668
ATP6V0A1	0.946924
ATP6V0A2	0.932119
ATP6V0B	0.909618
ATP6V0D1	0.899497
ATP6V0E1	0.925759
ATP6V0E2	0.933417
ATP6V1A	0.913968
ATP6V1B2	0.928379
ATP6V1C1	0.940262
ATP6V1D	0.948318
ATP6V1E1	0.937384
ATP6V1F	0.894734
ATP6V1G1	0.911657
ATP6V1H	0.932767
ATP8A1	0.91155
ATP8A2	0.955759
ATP8B1	1.01624
ATP8B2	0.931494
ATP8B4	0.965955
ATP8B5P	0.897479
ATP9A	0.915545
ATP9B	0.917496
ATPAF1	0.946451
ATPIF1	0.909319
ATR	0.933789
ATRAID	0.912221
ATRN	0.909071
ATRX	0.864868
ATXN1	0.913787
ATXN10	0.920143
ATXN1L	0.962782
ATXN2	0.892112
ATXN2L	0.868967
ATXN3	0.894563
ATXN7	0.899775
ATXN7L1	0.960934
ATXN7L3B	0.944956
AUH	0.954431
AUP1	0.876738
AURKA	0.949968
AURKAIP1	0.934172
AURKB	0.965272
AUTS2	0.937178
AVIL	0.918297
AVL9	0.939095
AVPI1	0.963193
AXIN2	0.968556
AXL	0.981068
AZGP1	0.8924
AZI2	0.918948
AZIN1	0.907472
B2M	0.853489
B3GALNT2	0.959663
B3GAT1	0.936331
B3GNT1	0.954109
B3GNT2	0.914555
B3GNT3	0.911174
B3GNT5	0.944241
B3GNT6	0.935247
B3GNT7	0.937898
B4GALNT3	0.99214
B4GALT1	0.904412
B4GALT3	0.954175
B4GALT5	0.906158
BABAM1	0.915905
BACE1	0.946018
BACE2	0.927745
BACH2	0.958452
BAD	0.918326
BAG1	0.907063
BAG3	0.927751
BAG4	0.961442
BAG5	0.907555
BAG6	0.89404
BAHD1	0.930341
BAIAP2	0.889931
BAIAP2.AS1	0.918286
BAIAP2L1	0.915275
BAIAP3	0.960624
BAMBI	0.961757
BANF1	0.89305
BANP	0.936007
BAP1	0.944862
BARD1	0.89372
BASP1	0.952335
BATF	0.929356
BAZ1A	0.884562
BAZ1B	0.863427
BAZ2A	0.87791
BAZ2B	0.895094
BBIP1	0.950792
BBS2	0.966346
BBS4	0.944458
BBS7	0.929147
BBX	0.879127
BCAP29	0.882333
BCAP31	0.95026
BCAR1	0.95673
BCAS1	1.02968
BCAS2	0.899549
BCAS4	0.919597
BCAT2	0.918825
BCCIP	0.939325
BCKDHB	1.00117
BCL11A	0.942986
BCL11B	0.891179
BCL2	0.930792
BCL2L1	0.914578
BCL2L11	0.910984
BCL2L14	0.894392
BCL2L15	0.934885
BCL2L2	0.941083
BCL3	0.916266
BCL6	0.909198
BCL7A	0.989968
BCL7B	0.938408
BCL7C	0.914285
BCL9L	0.925315
BCLAF1	0.876911
BCOR	0.949419
BCR	0.902329
BDH1	0.890536
BDH2	0.925501
BDP1	0.887387
BECN1	0.911473
BEND3	0.936347
BEND7	0.902861
BET1	0.971075
BET1L	0.915015
BEX1	0.98571
BEX2	0.947961
BEX4	0.920572
BFAR	0.890591
BGN	0.966715
BHLHE40	0.874574
BHLHE40.AS1	0.952812
BHLHE41	0.96151
BHMT	0.980653
BICD1	0.97044
BICD2	0.927856
BID	0.916355
BIN1	0.889739
BIN2	0.921653
BIN3	0.931263
BIRC2	0.89692
BIRC3	0.910685
BIRC5	0.912477
BIRC6	0.888958
BIVM	0.93063
BLCAP	0.922343
BLM	0.94321
BLNK	0.897238
BLOC1S1	0.949291
BLOC1S2	0.94186
BLOC1S5	0.941575
BLOC1S6	0.909293
BLVRB	0.928362
BMI1	0.93371
BMP2	0.931663
BMP2K	0.941748
BMP4	0.935035
BMP7	0.922601
BMPR1A	0.932611
BMPR1B	0.97756
BMPR2	0.885238
BMS1	0.890439
BMS1P5	0.893948
BNIP2	0.95464
BNIP3	0.942468
BNIP3L	0.900042
BNIP3P1	0.97139
BOC	0.971888
BOD1	0.961348
BOD1L1	0.867899
BOLA1	0.931674
BOLA2B	0.903999
BOLA3	0.971713
BORA	0.920226
BPHL	0.92745
BPIFB1	1.01179
BPTF	0.886439
BRAF	0.951122
BRAP	0.918883
BRAT1	0.919168
BRCA1	0.939743
BRCA2	0.915502
BRCC3	0.879415
BRD1	0.879816
BRD2	0.88747
BRD3	0.890528
BRD4	0.909402
BRD7	0.913109
BRD7P2	0.914084
BRD8	0.907076
BRD9	0.928315
BRE	0.926516
BRF1	0.888087
BRI3	0.921265
BRI3BP	0.928127
BRINP1	0.972553
BRIP1	0.941423
BRIX1	0.953463
BRK1	0.895896
BROX	0.881676
BRPF1	0.889597
BRPF3	0.932367
BRWD1	0.886507
BRWD3	0.892269
BSDC1	0.88323
BSG	0.977115
BSN	0.974123
BSPRY	0.929906
BST2	0.916002
BTAF1	0.927489
BTBD1	0.901616
BTBD10	0.926552
BTBD17	0.983919
BTBD2	0.90309
BTBD3	0.963137
BTBD6	0.910827
BTBD7	0.89467
BTD	0.967876
BTF3	0.87977
BTG1	0.878523
BTG2	0.890105
BTG3	0.92439
BTK	0.959447
BTLA	0.949288
BTN2A1	0.911783
BTN2A2	0.932661
BTN3A1	0.88864
BTN3A2	0.882881
BTN3A3	0.916181
BTNL8	0.963541
BUB1	0.930138
BUB1B	0.974885
BUB3	0.885399
BUD31	0.928066
BZRAP1.AS1	0.9518
BZW1	0.886697
BZW1P2	0.981091
BZW2	0.931309
C10orf10	0.975909
C10orf11	0.939476
C10orf118	0.886887
C10orf32	0.925065
C11orf1	0.93615
C11orf30	0.92673
C11orf31	0.896961
C11orf48	0.938944
C11orf49	0.945515
C11orf54	0.937337
C11orf57	0.932377
C11orf58	0.886689
C11orf73	0.921461
C11orf95	0.963729
C12orf10	0.932388
C12orf23	0.911764
C12orf29	0.953974
C12orf4	0.932178
C12orf44	0.930568
C12orf57	0.882696
C12orf65	0.910646
C12orf73	0.943298
C12orf75	0.92818
C12orf79	0.967649
C14orf1	0.895816
C14orf119	0.941282
C14orf132	0.968532
C14orf159	0.901523
C14orf166	0.871153
C14orf182	0.958396
C14orf2	0.934688
C14orf37	0.981664
C14orf64	0.947732
C15orf39	0.899197
C15orf48	0.931292
C15orf57	0.926399
C16orf13	0.922251
C16orf45	0.927142
C16orf52	0.896428
C16orf54	0.93105
C16orf58	0.902508
C16orf70	0.927448
C16orf72	0.917849
C16orf89	0.940639
C17orf58	0.938018
C17orf62	0.911343
C17orf85	0.926923
C17orf89	0.95855
C19orf10	0.934791
C19orf43	0.888016
C19orf52	0.93044
C19orf53	0.91882
C19orf55	0.928093
C19orf60	0.911897
C19orf66	0.935282
C19orf70	0.915527
C19orf77	0.977369
C1D	0.900821
C1GALT1	0.883783
C1GALT1C1	0.951742
C1orf106	0.936354
C1orf116	0.993377
C1orf122	0.931584
C1orf123	0.926544
C1orf131	0.933152
C1orf132	0.924247
C1orf159	0.924761
C1orf162	0.949086
C1orf186	0.971975
C1orf21	0.967499
C1orf228	0.943876
C1orf233	0.988081
C1orf27	0.928517
C1orf35	0.916186
C1orf43	0.922003
C1orf56	0.923719
C1orf63	0.872327
C1orf86	0.926346
C1QA	1.03045
C1QB	1.02853
C1QC	0.996997
C1R	0.93431
C1RL	0.913866
C1RL.AS1	0.923187
C1S	0.939178
C20orf112	0.923398
C20orf194	0.935352
C20orf24	0.931129
C21orf119	0.980804
C21orf33	0.934715
C21orf58	0.956303
C21orf91	0.898162
C22orf29	0.915546
C22orf39	0.92295
C2CD2	0.945198
C2CD4B	0.942823
C2CD5	0.890739
C2orf42	0.96622
C2orf47	0.936846
C2orf54	0.957083
C2orf69	0.91907
C3	0.976641
C3AR1	0.955591
C3orf14	0.976343
C3orf17	0.90204
C3orf38	0.914844
C3orf52	0.929236
C3orf58	0.941648
C3orf62	0.95526
C4A	0.980091
C4B	0.973291
C4orf19	0.925038
C4orf27	0.886872
C4orf29	0.911736
C4orf3	0.954155
C4orf33	0.954801
C4orf48	0.940984
C5orf15	0.898142
C5orf24	0.905977
C5orf38	0.935366
C5orf42	0.915458
C5orf45	0.923089
C5orf56	0.934882
C5orf63	0.936964
C6orf1	0.922484
C6orf106	0.921873
C6orf132	0.995879
C6orf136	0.96246
C6orf141	0.905367
C6orf226	0.952394
C6orf48	0.900187
C6orf58	0.938248
C6orf62	0.898515
C6orf89	0.893973
C7orf31	0.959267
C7orf50	0.929984
C7orf55	0.981321
C7orf55.LUC7L2	0.899357
C7orf73	0.943064
C8G	0.945415
C8orf4	0.926392
C8orf47	0.948219
C8orf59	0.921686
C8orf76	0.943504
C8orf82	0.940139
C9orf142	0.904291
C9orf152	0.93096
C9orf16	0.899073
C9orf69	0.939389
C9orf78	0.898326
C9orf85	0.92795
C9orf89	0.925736
C9orf9	0.970432
C9orf91	0.979093
CA12	0.951355
CA2	0.996663
CA8	0.94358
CA9	1.02667
CAAP1	0.945814
CAB39	0.903953
CAB39L	0.959765
CABIN1	0.873034
CABLES1	0.911565
CABLES2	0.95065
CACFD1	0.912455
CACHD1	0.985837
CACNA1A	0.944866
CACNA2D1	0.94306
CACNA2D2	0.96025
CACNA2D4	0.938717
CACNG4	0.943963
CACUL1	0.896905
CACYBP	0.901063
CAD	0.92586
CADM1	0.955085
CADM4	0.981829
CADPS	0.930804
CADPS2	0.930456
CALB2	0.961451
CALCOCO1	0.898198
CALCOCO2	0.891769
CALD1	0.971676
CALHM2	0.950894
CALM1	0.878572
CALM2	0.924132
CALM2P2	0.961048
CALM3	0.876461
CALR	0.968794
CALU	0.899594
CALY	0.962394
CAMK1	0.947441
CAMK1D	0.952608
CAMK2B	0.947834
CAMK2D	0.927313
CAMK2G	0.939011
CAMK2N1	0.971458
CAMK2N2	0.95622
CAMK4	0.919016
CAMKK2	0.907531
CAMLG	0.905175
CAMSAP1	0.93636
CAMSAP2	0.954985
CAMSAP3	0.935555
CAMTA1	0.937981
CAND1	0.888998
CAND2	0.97185
CANT1	0.879295
CANX	0.910063
CAP1	0.8717
CAPG	0.912304
CAPN1	0.881577
CAPN12	0.89713
CAPN13	0.948311
CAPN15	0.908213
CAPN2	0.907741
CAPN5	0.920161
CAPN6	0.954539
CAPN7	0.921207
CAPN8	0.968622
CAPN9	0.95366
CAPNS1	0.916504
CAPRIN1	0.913209
CAPRIN2	0.960753
CAPS	0.883869
CAPZA1	0.873708
CAPZA2	0.903559
CAPZB	0.866599
CARD6	0.943776
CARD8	0.890069
CARF	0.916355
CARHSP1	0.921504
CARM1	0.898062
CARNS1	0.922704
CARS	0.91527
CARS2	0.905377
CASC3	0.907573
CASC4	0.888199
CASC5	0.938095
CASC7	0.886387
CASD1	0.922284
CASK	0.920786
CASP1	0.906859
CASP10	0.923082
CASP2	0.91231
CASP3	0.929664
CASP4	0.90261
CASP6	0.904163
CASP8	0.91769
CASP8AP2	0.905587
CAST	0.882956
CASZ1	0.907222
CAT	0.916355
CATSPER2	0.951026
CATSPER2P1	0.978815
CAV2	0.974366
CBFA2T2	0.878883
CBFA2T3	0.968047
CBFB	0.890664
CBL	0.939006
CBLB	0.878349
CBLC	0.943684
CBLL1	0.898642
CBR1	0.950111
CBR3.AS1	0.924967
CBR4	0.92844
CBWD1	0.923106
CBWD2	0.917488
CBWD3	0.892525
CBWD5	0.935793
CBWD6	0.907892
CBX1	0.963472
CBX3	0.890865
CBX4	0.891701
CBX5	0.915227
CBX6	0.935852
CBX7	0.916389
CBY1	0.953254
CC2D1A	0.897063
CC2D1B	0.929193
CCAR1	0.897207
CCBL2	0.936195
CCDC104	0.905124
CCDC107	0.91743
CCDC109B	0.955945
CCDC112	0.944911
CCDC115	0.910928
CCDC12	0.920527
CCDC122	0.958452
CCDC124	0.928832
CCDC125	0.871488
CCDC129	0.947544
CCDC130	0.900894
CCDC132	0.890286
CCDC136	0.943352
CCDC137	0.925903
CCDC14	0.873105
CCDC141	0.947543
CCDC142	0.926966
CCDC144A	0.931888
CCDC144B	0.909314
CCDC144CP	0.9125
CCDC146	0.898813
CCDC149	0.986752
CCDC159	0.941546
CCDC160	0.961776
CCDC162P	0.957215
CCDC171	0.939276
CCDC174	0.92227
CCDC18	0.94033
CCDC23	0.928598
CCDC24	0.937056
CCDC25	0.924027
CCDC28A	0.964534
CCDC30	0.94915
CCDC34	0.904257
CCDC41	0.929307
CCDC43	0.905587
CCDC47	0.873347
CCDC50	0.945647
CCDC53	0.930563
CCDC57	0.925552
CCDC58	0.968578
CCDC59	0.921331
CCDC6	0.923141
CCDC64	0.930104
CCDC64B	0.899534
CCDC66	0.920688
CCDC69	0.896172
CCDC7	0.962909
CCDC71L	0.947598
CCDC77	0.955671
CCDC82	0.917359
CCDC84	0.893405
CCDC85B	0.917483
CCDC88A	0.954567
CCDC88B	0.930505
CCDC88C	0.889529
CCDC90B	0.893411
CCDC91	0.887787
CCDC93	0.938096
CCDC97	0.919008
CCKBR	0.928449
CCL20	0.892197
CCL28	0.904107
CCL3	0.934869
CCL3L3	0.930732
CCL4	0.886183
CCL4L1	0.892799
CCL4L2	0.875786
CCL5	0.87502
CCM2	0.922691
CCNA2	0.923859
CCNB1	0.951887
CCNB1IP1	0.952232
CCNC	0.888036
CCND1	1.00082
CCND2	0.92794
CCND3	0.884221
CCNDBP1	0.904842
CCNF	0.967248
CCNG1	0.875353
CCNI	0.862956
CCNK	0.900484
CCNL1	0.896407
CCNL2	0.876416
CCNT1	0.897733
CCNT2	0.876238
CCNY	0.904173
CCNYL1	0.920723
CCP110	0.928298
CCPG1	0.908184
CCR1	0.950933
CCR2	0.93884
CCR5	0.930726
CCR7	0.964896
CCS	0.895774
CCSER1	0.946135
CCSER2	0.908247
CCT2	0.889056
CCT3	0.900734
CCT4	0.863943
CCT5	0.869375
CCT6A	0.862958
CCT6P1	0.934719
CCT7	0.925538
CCT8	0.896519
CCZ1	0.888785
CCZ1B	0.873934
CD101	0.951388
CD109	0.94674
CD14	0.973121
CD151	0.987792
CD160	0.943704
CD164	0.903109
CD1E	0.985446
CD2	0.918038
CD200	0.95775
CD200R1	0.923192
CD22	0.968678
CD226	0.94014
CD244	0.949485
CD247	0.966807
CD27	0.952158
CD27.AS1	0.937731
CD28	0.940289
CD2AP	0.904549
CD2BP2	0.943969
CD300A	0.93249
CD37	0.914119
CD38	0.947226
CD3D	0.905598
CD3E	0.94018
CD3EAP	0.966719
CD3G	0.912446
CD4	0.902355
CD40	0.952639
CD40LG	0.928487
CD44	0.887512
CD46	0.893096
CD47	0.914815
CD48	0.933782
CD5	0.933517
CD52	0.907216
CD53	0.912718
CD59	0.973693
CD6	0.916298
CD63	0.967385
CD69	0.90473
CD7	0.918522
CD70	0.966556
CD74	0.978563
CD81	0.882013
CD82	0.90123
CD84	0.898308
CD8A	0.90647
CD8B	0.913039
CD9	0.892365
CD93	0.981068
CD96	0.918593
CD97	0.89042
CD99	0.870525
CD99L2	0.951104
CDC123	0.916625
CDC14A	0.947269
CDC14B	0.932305
CDC16	0.923964
CDC23	0.952961
CDC25A	0.945551
CDC25B	0.925765
CDC26	0.938753
CDC27	0.903358
CDC37	0.896195
CDC37L1	0.889839
CDC40	0.932465
CDC42	0.863828
CDC42BPA	0.938579
CDC42BPB	0.933445
CDC42BPG	0.907607
CDC42EP1	0.952899
CDC42EP3	0.917126
CDC42EP4	0.929473
CDC42EP5	0.931245
CDC42SE1	0.925429
CDC42SE2	0.916293
CDC5L	0.896308
CDC7	0.953969
CDC73	0.901005
CDCA4	0.943941
CDCA5	0.954307
CDCA7	0.913122
CDCA7L	0.922198
CDCA8	0.976288
CDCP1	0.919768
CDH1	0.955445
CDH6	0.937189
CDHR3	0.902457
CDIPT	0.929912
CDK1	0.948492
CDK10	0.892423
CDK11B	0.900477
CDK12	0.91769
CDK13	0.918614
CDK14	0.962354
CDK16	0.925079
CDK17	0.925536
CDK18	0.976146
CDK19	0.872143
CDK2AP2	0.893202
CDK5RAP2	0.891563
CDK5RAP3	0.908264
CDK6	0.918671
CDK7	0.932243
CDKAL1	0.968121
CDKL2	0.974783
CDKN1A	0.92977
CDKN1B	0.952988
CDKN1C	0.933982
CDKN2A	0.956952
CDKN2AIPNL	0.94351
CDKN2B	0.973161
CDKN2C	0.955582
CDKN2D	0.936911
CDKN3	0.962841
CDR2L	0.937562
CDS2	0.947653
CDT1	0.952313
CDV3	0.892529
CEACAM1	0.955409
CEBPB	0.908816
CEBPD	0.886176
CEBPG	0.926847
CEBPZ	0.904337
CEBPZ.AS1	0.922042
CECR1	0.918301
CECR5	0.929017
CELF1	0.897849
CELF2	0.912775
CELF3	0.963122
CELF4	0.915313
CENPB	0.892775
CENPBD1P1	0.95778
CENPC	0.948433
CENPE	0.926622
CENPF	0.922215
CENPJ	0.947617
CENPK	0.948269
CENPL	0.946123
CENPM	0.933705
CENPT	0.927017
CENPU	0.94563
CENPV	0.90403
CENPW	0.948044
CEP104	0.906901
CEP112	0.970368
CEP120	0.951224
CEP135	0.929387
CEP152	0.93437
CEP170B	0.889307
CEP19	0.959354
CEP192	0.887238
CEP250	0.919225
CEP290	0.893993
CEP350	0.89135
CEP44	0.945368
CEP55	0.932352
CEP57	0.851206
CEP63	0.931164
CEP68	0.929551
CEP70	0.949559
CEP78	0.91173
CEP85L	0.899836
CEP89	0.939266
CEP95	0.906416
CEPT1	0.913989
CERK	0.912959
CERS2	0.894369
CERS6	0.924891
CES1P1	0.962028
CES2	0.948731
CETN2	0.919528
CFB	0.983597
CFC1	0.984787
CFC1B	0.995357
CFDP1	0.949103
CFH	0.932871
CFI	0.910872
CFL1	0.86574
CFLAR	0.875868
CFTR	0.945916
CGA	0.968823
CGGBP1	0.927814
CGN	0.910607
CGNL1	0.958256
CHAC1	0.947005
CHAD	0.94805
CHAMP1	0.920007
CHCHD1	0.942709
CHCHD10	0.905391
CHCHD2	0.904502
CHCHD3	0.927412
CHCHD7	0.951253
CHD1	0.905132
CHD1L	0.949657
CHD2	0.885013
CHD3	0.908678
CHD4	0.885034
CHD6	0.905521
CHD7	0.902244
CHD8	0.873626
CHD9	0.871492
CHDH	0.91759
CHEK1	0.976136
CHFR	0.924884
CHGA	0.88587
CHGB	0.943187
CHIC1	0.942237
CHID1	0.931116
CHKA	0.928937
CHM	0.922731
CHML	0.949429
CHMP1A	0.918689
CHMP1B	0.909296
CHMP2A	0.975879
CHMP2B	0.9228
CHMP3	0.908218
CHMP4A	0.940041
CHMP4B	0.880721
CHMP4C	0.964821
CHMP5	0.93949
CHN2	0.934485
CHORDC1	0.907025
CHP1	0.941964
CHPF2	0.931993
CHPT1	0.888553
CHRAC1	0.92898
CHRD	0.96821
CHRM3	0.914878
CHRM3.AS2	0.931327
CHRNB1	0.946126
CHST11	0.941844
CHST12	0.947949
CHST2	0.95618
CHST3	0.9463
CHTF8	0.905501
CHTOP	0.887261
CHUK	0.92791
CHURC1	0.911015
CIAO1	0.918253
CIB1	0.889388
CIC	0.932561
CIDEB	0.92877
CIITA	0.924959
CINP	0.917066
CIPC	0.936875
CIR1	0.891191
CIRBP	0.887081
CIRH1A	0.963481
CISD1	0.971919
CISD2	0.925028
CISD3	0.889379
CISH	0.936143
CIT	0.953782
CITED2	0.931641
CITED4	0.946616
CIZ1	0.893995
CKAP2	0.917903
CKAP2L	0.931738
CKAP4	0.98151
CKAP5	0.897028
CKB	0.86395
CKLF	0.923335
CKMT1B	0.925688
CKMT2	1.00472
CKS1B	0.915163
CKS2	0.960722
CLASP1	0.92222
CLASP2	0.929809
CLASRP	0.919824
CLCC1	0.920225
CLCN3	0.893986
CLCN5	0.981868
CLCN6	0.942455
CLCN7	0.906318
CLDN12	0.939809
CLDN15	0.941097
CLDN18	1.1179
CLDN4	0.939505
CLDN5	0.980565
CLDND1	0.880737
CLEC10A	0.976526
CLEC11A	0.985446
CLEC12A	0.960843
CLEC2B	0.926299
CLEC2D	0.93304
CLEC5A	0.985446
CLGN	0.965109
CLIC1	0.928091
CLIC4	0.935508
CLIC6	0.874826
CLINT1	0.905835
CLIP1	0.903184
CLIP4	0.946574
CLK1	0.905104
CLK2	0.93731
CLK3	0.9641
CLK4	0.941397
CLMN	0.91034
CLN5	0.932001
CLN8	0.934992
CLNK	0.950066
CLNS1A	0.909677
CLOCK	0.923285
CLPP	0.891006
CLPS	0.96182
CLPTM1	0.911919
CLPTM1L	0.88592
CLSPN	0.950575
CLSTN1	0.896471
CLSTN2	0.970167
CLSTN3	0.899484
CLTA	0.892227
CLTB	0.938288
CLTC	0.895664
CLU	1.04067
CLUAP1	0.934854
CLUH	0.935661
CLUHP3	0.916621
CMAHP	0.957104
CMAS	0.892394
CMBL	0.954875
CMC2	0.910191
CMIP	0.906318
CMPK1	0.883805
CMSS1	0.962949
CMTM3	0.923284
CMTM4	0.942126
CMTM6	0.900988
CMTM7	0.922066
CMTM8	0.968278
CMTR1	0.925072
CMTR2	0.94123
CNBP	0.878301
CNDP2	0.893847
CNIH1	0.875196
CNIH2	0.960266
CNIH4	0.922872
CNKSR1	0.886629
CNKSR3	0.926238
CNN2	0.890271
CNN3	0.931012
CNNM1	0.963585
CNNM2	0.946779
CNNM4	0.936563
CNOT1	0.891481
CNOT10	0.894848
CNOT11	0.919299
CNOT2	0.896498
CNOT3	0.897426
CNOT4	0.923021
CNOT6	0.947578
CNOT6L	0.906742
CNOT7	0.921287
CNOT7P1	0.972686
CNP	0.924237
CNPPD1	0.877107
CNPY2	0.886493
CNPY3	0.890394
CNRIP1	0.96486
CNTD1	0.978975
CNTLN	0.949846
CNTNAP3B	0.964574
CNTRL	0.87184
COA1	0.928017
COA3	0.976394
COA4	0.880499
COA6	0.92213
COASY	0.918557
COBL	0.949398
COBLL1	0.915194
COG1	0.892855
COG2	0.933491
COG4	0.948837
COG5	0.935537
COG7	0.907431
COG8	0.943406
COIL	0.929733
COL18A1	0.949294
COL1A1	0.950278
COL22A1	0.951463
COL27A1	0.893284
COL4A3BP	0.876945
COL4A4	0.978611
COL5A1	0.942677
COL5A3	0.969064
COL6A3	0.90913
COL9A2	0.92327
COLCA1	0.954225
COLCA2	0.95321
COLGALT1	0.880656
COMMD1	0.916654
COMMD10	0.933007
COMMD3	0.903577
COMMD4	0.91523
COMMD5	0.941081
COMMD6	0.897066
COMMD7	0.927612
COMT	0.907232
COMTD1	0.933594
COPA	0.891106
COPB1	0.889777
COPB2	0.916327
COPE	0.87152
COPG1	0.902445
COPG2	0.975592
COPS3	0.909346
COPS4	0.976442
COPS5	0.927524
COPS6	0.890957
COPS7A	0.893856
COPS8	0.924386
COPZ1	0.941911
COQ10A	0.964265
COQ10B	0.966066
COQ4	0.931258
COQ5	0.946444
COQ6	0.888544
COQ7	0.938736
COQ9	0.907914
CORO1A	0.929464
CORO1B	0.915061
CORO2A	0.895885
CORO7	0.92719
COTL1	0.90057
COX11	0.90805
COX14	0.94344
COX16	0.917943
COX17	0.909957
COX18	0.912861
COX19	0.929821
COX20	0.907428
COX20P1	0.918194
COX4I1	0.91991
COX5A	0.901658
COX5B	0.956951
COX6A1	0.889551
COX6A1P2	0.89376
COX6B1	0.867194
COX6C	0.877445
COX7A2	0.893933
COX7A2L	0.934094
COX7B	0.922158
COX7C	0.917031
COX7CP1	0.904041
COX8A	0.934433
CP	0.962232
CPA1	0.961936
CPA2	0.994593
CPA3	0.931991
CPD	0.908351
CPE	0.949136
CPEB2	0.914341
CPEB4	0.895473
CPLX2	0.964959
CPM	0.969392
CPNE1	0.903243
CPNE3	0.895244
CPNE7	0.952224
CPSF1	0.9162
CPSF2	0.916941
CPSF3	0.904228
CPSF3L	0.890242
CPSF6	0.895494
CPSF7	0.92476
CPT1A	0.910786
CPT2	0.897821
CRAMP1L	0.910688
CRBN	0.892405
CREB1	0.886985
CREB3L1	0.982704
CREB3L2	0.917806
CREB3L4	0.959118
CREBBP	0.910574
CREBL2	0.939146
CREBRF	0.918518
CREBZF	0.897761
CREG1	0.892138
CRELD1	0.923664
CRELD2	0.933684
CREM	0.937644
CRHR1.IT1	0.94175
CRIM1	0.954049
CRIP1	0.891656
CRIP2	0.912639
CRIPT	0.92822
CRISPLD2	0.967098
CRK	0.880778
CRKL	0.928165
CRLF3	0.928075
CRLS1	0.937453
CRMP1	0.962808
CRNDE	0.945807
CRNKL1	0.892501
CROCC	0.962078
CROCCP2	0.938214
CRTAC1	0.973063
CRTAM	0.935185
CRTAP	0.924282
CRTC2	0.930699
CRTC3	0.914937
CRY1	0.939408
CRY2	0.938225
CRYBB2P1	0.96462
CRYBG3	0.933447
CRYL1	0.901626
CRYZ	0.909645
CRYZL1	0.920251
CS	0.925835
CSAD	0.946043
CSDE1	0.877434
CSE1L	0.924541
CSF1	0.907808
CSF1R	0.966067
CSGALNACT2	0.940879
CSK	0.905094
CSNK1A1	0.889558
CSNK1D	0.8734
CSNK1E	0.919532
CSNK1G1	0.90725
CSNK1G2	0.870857
CSNK1G3	0.906655
CSNK2A1	0.91432
CSNK2A2	0.919193
CSNK2A3	0.989556
CSNK2B	0.897836
CSPP1	0.901914
CSRNP1	0.940414
CSRNP3	0.965623
CSRP1	0.901282
CSRP2BP	0.944957
CST3	1.02157
CST7	0.928253
CSTB	0.932448
CSTF1	0.94387
CTA.204B4.2	0.961947
CTA.276O3.4	0.896609
CTA.293F17.1	0.944804
CTA.357J21.1	0.942402
CTAGE12P	0.916911
CTB.131B5.2	0.909954
CTB.131B5.5	0.951434
CTB.33G10.1	0.897753
CTB.36O1.7	0.969637
CTB.50E14.5	0.91185
CTB.63M22.1	0.912561
CTB.79E8.3	0.881159
CTB.89H12.4	0.908743
CTBP1	0.898146
CTBP1.AS2	0.934968
CTBP2	0.939147
CTBS	0.935142
CTC.228N24.3	0.923438
CTC.425F1.4	0.937746
CTC.444N24.11	0.914548
CTC.471F3.4	0.914238
CTC.503J8.6	0.986951
CTC.505O3.3	0.958857
CTC.548K16.6	0.94354
CTC.559E9.6	0.964499
CTC.575D19.1	0.87758
CTC.820M8.1	0.943289
CTCF	0.876519
CTD.2008A1.2	0.89452
CTD.2017D11.1	0.941934
CTD.2020K17.1	0.913659
CTD.2031P19.4	0.87389
CTD.2037K23.2	0.884549
CTD.2083E4.4	0.959476
CTD.2086O20.3	0.95323
CTD.2089O24.1	0.916412
CTD.2165H16.3	0.970769
CTD.2192J16.15	0.890964
CTD.2194F4.2	0.971137
CTD.2196E14.5	0.922031
CTD.2228K2.5	0.972705
CTD.2287O16.1	0.862145
CTD.2366F13.1	0.978381
CTD.2368P22.1	0.919911
CTD.2521M24.9	0.95887
CTD.2541M15.4	0.954032
CTD.2545M3.8	0.971127
CTD.2547E10.2	0.880947
CTD.2574D22.4	0.938325
CTD.2583A14.11	0.931095
CTD.2587H19.1	0.950198
CTD.3035D6.1	0.887461
CTD.3092A11.1	0.927778
CTD.3092A11.2	0.92833
CTD.3184A7.4	0.919877
CTDNEP1	0.882759
CTDSP1	0.897079
CTDSP2	0.894516
CTDSPL	0.932341
CTDSPL2	0.898728
CTGF	0.962481
CTIF	0.942538
CTLA4	0.909818
CTNNA1	0.922338
CTNNAL1	0.925298
CTNNB1	0.89477
CTNNBIP1	0.905716
CTNND1	0.980882
CTNS	0.977191
CTPS2	0.933793
CTR9	0.897934
CTSA	0.939059
CTSB	0.909067
CTSC	0.929173
CTSD	0.906013
CTSE	1.09133
CTSF	0.966179
CTSH	0.921036
CTSS	0.891476
CTSW	0.909585
CTTN	0.936517
CTTNBP2	0.970283
CUEDC1	0.971126
CUEDC2	0.880343
CUL1	0.891185
CUL3	0.912728
CUL4A	0.948878
CUL4B	0.939942
CUL5	0.877654
CUL9	0.916677
CUTA	0.900431
CUX1	0.877314
CWC15	0.913492
CWC22	0.926094
CWC25	0.887339
CWC27	0.92711
CWF19L1	0.923389
CWF19L2	0.911404
CX3CR1	0.976526
CXADR	0.980476
CXCL10	0.974104
CXCL11	0.930865
CXCL13	0.890886
CXCL14	0.934619
CXCL16	0.924106
CXCL17	0.998357
CXCL2	0.976237
CXCL3	0.943856
CXCL5	0.903423
CXCL9	0.925393
CXCR3	0.933343
CXCR4	0.929195
CXCR6	0.932794
[truncated: 7,592 more rows]

## Sheet: Figure 4b
Unnamed: 0	K.star
A2ML1	0.878912
AAAS	0.885759
AACS	0.880184
AADAC	0.91874
AADAT	0.914218
AAGAB	0.890163
AAK1	0.9372
AAMDC	0.89426
AAMP	0.842231
AAR2	0.846918
AARS	0.867209
AARS2	0.905752
AASDH	0.884718
AASDHPPT	0.883828
AASS	0.824332
AATF	0.813986
AB019441.29	0.903447
ABAT	0.846483
ABCA1	0.867365
ABCA10	0.924437
ABCA12	0.910227
ABCA13	0.890855
ABCA5	0.832555
ABCA7	0.917127
ABCA8	0.909434
ABCB10	0.868914
ABCB7	0.853097
ABCB8	0.856236
ABCC1	0.929213
ABCC10	0.908967
ABCC3	0.853282
ABCC4	0.921723
ABCC5	0.843151
ABCD3	0.902859
ABCD4	0.873433
ABCE1	0.869686
ABCF1	0.891531
ABCF2	0.874529
ABCF3	0.8845
ABCG1	0.922257
ABCG2	0.914717
ABHD10	0.876044
ABHD11	0.876843
ABHD12	0.869523
ABHD13	0.884396
ABHD14B	0.895634
ABHD17A	0.913548
ABHD17B	0.85171
ABHD17C	0.884622
ABHD2	0.856413
ABHD3	0.892729
ABHD4	0.881049
ABHD5	0.893846
ABHD6	0.881223
ABI1	0.879235
ABI2	0.862554
ABI3	0.90373
ABL1	0.883659
ABL2	0.881025
ABLIM1	0.878712
ABLIM2	0.889695
ABR	0.888969
ABRACL	0.894704
ABT1	0.889096
ABTB2	0.915213
AC000089.3	0.922425
AC002044.4	0.891499
AC002056.3	0.855593
AC002075.4	0.895294
AC004057.1	0.903407
AC004386.4	0.874926
AC004453.8	0.91069
AC004797.1	0.788765
AC005154.6	0.881109
AC005262.4	0.893147
AC005682.5	0.914759
AC005682.7	0.910759
AC006262.5	0.894681
AC006483.5	0.919874
AC006509.7	0.881152
AC006978.6	0.888461
AC007228.9	0.8566
AC007246.3	0.922879
AC007318.5	0.911178
AC007881.4	0.896787
AC007969.5	0.900691
AC008592.3	0.882181
AC008982.2	0.927796
AC009245.3	0.840788
AC009362.2	0.919642
AC009413.2	0.92144
AC009501.4	0.920138
AC010468.1	0.870805
AC010733.5	0.871348
AC010761.8	0.911665
AC011322.1	0.901735
AC011933.2	0.896477
AC013394.2	0.877427
AC013449.1	0.860582
AC015987.2	0.918493
AC016586.1	0.893215
AC016700.6	0.887127
AC016708.2	0.919523
AC016712.2	0.884064
AC016734.2	0.902598
AC016739.2	0.869017
AC018738.2	0.888799
AC019349.5	0.882585
AC020983.5	0.906631
AC022007.5	0.908944
AC022431.1	0.923626
AC022596.6	0.914141
AC025335.1	0.864241
AC026271.5	0.816855
AC026806.2	0.859203
AC027612.1	0.863648
AC027612.6	0.900697
AC068039.4	0.899348
AC073869.1	0.926642
AC079250.1	0.911521
AC079305.10	0.913144
AC079922.2	0.907998
AC079949.1	0.844859
AC083799.1	0.903673
AC083843.1	0.940649
AC083899.3	0.870621
AC091633.2	0.869236
AC092620.2	0.915807
AC093106.7	0.931606
AC093323.3	0.830809
AC093616.4	0.877636
AC093838.4	0.873968
AC096579.13	0.902035
AC096772.6	0.901627
AC097523.1	0.893247
AC097639.8	0.890309
AC097711.1	0.894041
AC105399.2	0.856767
AC107983.4	0.867773
AC110619.2	0.921484
AC113189.5	0.926624
AC116366.6	0.897823
AC119673.1	0.92607
AC124789.1	0.904047
AC125232.1	0.898473
AC127904.2	0.885812
AC139100.2	0.911685
AC141586.5	0.904107
AC144530.1	0.930374
AC144831.1	0.928935
AC159540.1	0.866495
ACAA1	0.884944
ACAA2	0.851611
ACACA	0.862811
ACAD10	0.892267
ACAD8	0.901193
ACAD9	0.84332
ACADL	0.909978
ACADM	0.86153
ACADS	0.934046
ACADSB	0.844359
ACADVL	0.886821
ACAP2	0.894975
ACAP3	0.934282
ACAT1	0.772503
ACAT2	0.879603
ACBD3	0.827856
ACBD5	0.876906
ACBD6	0.90773
ACD	0.910762
ACE2	0.900075
ACER3	0.865701
ACIN1	0.866743
ACLY	0.844829
ACN9	0.869099
ACO1	0.865982
ACO2	0.90085
ACOT1	0.905884
ACOT11	0.911591
ACOT13	0.90776
ACOT2	0.896863
ACOT7	0.889194
ACOT8	0.881841
ACOX1	0.894958
ACOX2	0.900924
ACOX3	0.888315
ACP1	0.938337
ACP5	0.889738
ACPP	0.846178
ACRC	0.880633
ACSF2	0.910102
ACSF3	0.891385
ACSL1	0.827876
ACSL3	0.874031
ACSL4	0.869223
ACSL5	0.865022
ACSS1	0.880454
ACSS2	0.882448
ACTB	0.90789
ACTG1	0.957782
ACTL6A	0.878935
ACTN1	0.901805
ACTN2	0.912061
ACTN4	0.93336
ACTR10	0.751998
ACTR1A	0.862521
ACTR1B	0.859765
ACTR2	0.917754
ACTR3	0.86594
ACTR3B	0.900346
ACTR3C	0.91457
ACTR5	0.87751
ACTR6	0.841649
ACTR8	0.874717
ACVR1	0.915983
ACVR1B	0.870696
ACVR2A	0.840348
ACYP1	0.875415
ACYP2	0.895161
AD000092.3	0.895258
ADAL	0.875196
ADAM10	0.905181
ADAM15	0.870184
ADAM17	0.845275
ADAM23	0.911169
ADAM9	0.865237
ADAMTS1	0.912251
ADAMTSL4	0.904123
ADAMTSL5	0.892085
ADAP2	0.932323
ADAR	0.85491
ADAT1	0.891518
ADAT2	0.899292
ADCK1	0.880837
ADCK2	0.836122
ADCK4	0.886892
ADCK5	0.914903
ADCY3	0.883926
ADCY6	0.882904
ADCY7	0.875456
ADD1	0.836119
ADD3	0.948183
ADH1C	0.88466
ADH5	0.871653
ADH7	0.932522
ADHFE1	0.866872
ADI1	0.897732
ADIPOR1	0.927288
ADIPOR2	0.877977
ADIRF	0.89153
ADIRF.AS1	0.895855
ADK	0.864146
ADM	0.882275
ADNP	0.901491
ADNP2	0.885932
ADO	0.888773
ADORA2B	0.924347
ADPGK	0.897377
ADPRHL2	0.893836
ADPRM	0.870667
ADRB2	0.805409
ADRBK1	0.894059
ADRBK2	0.918174
ADRM1	0.820805
ADSL	0.817339
ADSS	0.885437
ADSSL1	0.8993
AEBP2	0.879576
AEN	0.860593
AES	0.850193
AF277315.13	0.864401
AFAP1	0.879624
AFAP1L2	0.905439
AFF1	0.911075
AFF4	0.902059
AFG3L1P	0.905694
AFG3L2	0.873156
AFMID	0.857453
AFTPH	0.851095
AGA	0.873016
AGAP1	0.850726
AGAP2.AS1	0.911056
AGAP3	0.858636
AGAP4	0.917536
AGAP6	0.916459
AGBL5	0.899329
AGFG1	0.864005
AGFG2	0.919664
AGGF1	0.861842
AGK	0.871453
AGL	0.839587
AGO1	0.89828
AGO2	0.863115
AGO3	0.885377
AGO4	0.896174
AGPAT1	0.890701
AGPAT2	0.891442
AGPAT3	0.879315
AGPAT4	0.894355
AGPAT5	0.901609
AGPAT6	0.895632
AGPAT9	0.908718
AGPS	0.861339
AGR2	0.934702
AGRN	0.859524
AGTPBP1	0.886979
AGTRAP	0.919581
AHCTF1	0.907784
AHCTF1P1	0.918915
AHCY	0.872207
AHCYL1	0.895673
AHCYL2	0.906703
AHDC1	0.892308
AHI1	0.899368
AHNAK	0.901397
AHNAK2	0.886033
AHR	0.859481
AHSA1	0.924229
AHSA2	0.855506
AIDA	0.846404
AIF1	0.931175
AIF1L	0.922186
AIFM1	0.880815
AIFM2	0.919568
AIG1	0.880977
AIM1	0.930551
AIM1L	0.889426
AIM2	0.900162
AIMP1	0.855827
AIMP2	0.831582
AIP	0.870856
AJUBA	0.891262
AK1	0.875801
AK2	0.873149
AK3	0.879425
AK4	0.840378
AKAP1	0.87876
AKAP10	0.894706
AKAP11	0.848552
AKAP13	0.871261
AKAP17A	0.883242
AKAP7	0.877229
AKAP8	0.836823
AKAP9	0.902874
AKIP1	0.88235
AKIRIN1	0.875801
AKIRIN2	0.865897
AKNA	0.895135
AKR1A1	0.891781
AKR1B1	0.869992
AKR1B10	0.934056
AKR1B15	0.85378
AKR1C1	0.8462
AKR1C2	0.851676
AKR1C3	0.845607
AKR1C4	0.851949
AKR7A2	0.875038
AKT1	0.907676
AKT1S1	0.856429
AKT2	0.892532
AKTIP	0.911455
AL035610.1	0.916619
AL132868.1	0.912726
AL161626.1	0.849408
AL390877.1	0.919387
AL589739.1	0.921456
AL590452.1	0.91747
AL590762.6	0.852536
AL591479.1	0.917859
AL603965.1	0.938096
AL627309.1	0.875232
ALAD	0.857251
ALAS1	0.918134
ALCAM	0.870286
ALDH16A1	0.929663
ALDH18A1	0.845667
ALDH1A1	0.819278
ALDH1A3	0.928606
ALDH1L1	0.871728
ALDH2	0.882581
ALDH3A1	0.904892
ALDH3A2	0.894896
ALDH3B1	0.936021
ALDH3B2	0.859336
ALDH4A1	0.936087
ALDH5A1	0.90581
ALDH6A1	0.836727
ALDH7A1	0.894507
ALDH9A1	0.886985
ALDOA	0.904855
ALDOC	0.861857
ALG1	0.899295
ALG12	0.866464
ALG13	0.896497
ALG14	0.871626
ALG2	0.843825
ALG3	0.851617
ALG5	0.878198
ALG6	0.856276
ALG8	0.883582
ALG9	0.869296
ALKBH2	0.890223
ALKBH3	0.92121
ALKBH4	0.876254
ALKBH5	0.868802
ALKBH7	0.865133
ALKBH8	0.900258
ALMS1	0.887475
ALOX12	0.925367
ALOX12B	0.895264
ALOX15B	0.83834
ALOX5	0.868598
ALOX5AP	0.930999
ALPK1	0.885653
ALS2	0.925851
ALS2CL	0.916141
ALYREF	0.877793
AMBRA1	0.899666
AMD1	0.890919
AMDHD2	0.855574
AMER1	0.916048
AMFR	0.88373
AMICA1	0.93961
AMMECR1	0.865822
AMMECR1L	0.86223
AMN	0.85991
AMN1	0.894193
AMOT	0.848566
AMOTL1	0.874535
AMOTL2	0.820776
AMPD2	0.91908
AMPD3	0.911245
AMY1B	0.894651
AMZ2	0.851373
AMZ2P2	0.928031
ANAPC1	0.86298
ANAPC10	0.899195
ANAPC11	0.868562
ANAPC13	0.855876
ANAPC15	0.877196
ANAPC16	0.85964
ANAPC4	0.88353
ANAPC5	0.87925
ANAPC7	0.856024
ANGEL2	0.894629
ANGPT1	0.88434
ANGPT2	0.917183
ANGPTL2	0.900065
ANGPTL4	0.842104
ANK3	0.83534
ANKEF1	0.901129
ANKFY1	0.890202
ANKH	0.845499
ANKHD1	0.885867
ANKIB1	0.879939
ANKLE2	0.845523
ANKMY1	0.888737
ANKMY2	0.868874
ANKRA2	0.862341
ANKRD10	0.879457
ANKRD11	0.918855
ANKRD12	0.904425
ANKRD13A	0.8847
ANKRD13C	0.862203
ANKRD13D	0.889642
ANKRD17	0.878761
ANKRD18A	0.908264
ANKRD18B	0.882898
ANKRD20A1	0.915938
ANKRD20A11P	0.918086
ANKRD20A3	0.879517
ANKRD20A5P	0.891399
ANKRD20A9P	0.892082
ANKRD22	0.861356
ANKRD26	0.903262
ANKRD27	0.891188
ANKRD28	0.848073
ANKRD29	0.943922
ANKRD32	0.911297
ANKRD35	0.931493
ANKRD36	0.852306
ANKRD36B	0.861571
ANKRD36C	0.884762
ANKRD37	0.899572
ANKRD39	0.908784
ANKRD40	0.888741
ANKRD42	0.875539
ANKRD46	0.897369
ANKRD49	0.846276
ANKRD50	0.874142
ANKRD52	0.907062
ANKRD54	0.905017
ANKRD65	0.908922
ANKRD9	0.90593
ANKS1A	0.847669
ANKS6	0.868643
ANKZF1	0.912989
ANLN	0.817583
ANO10	0.929725
ANO6	0.904008
ANO7P1	0.907503
ANO8	0.910783
ANO9	0.843129
ANP32A	0.870882
ANP32B	0.911515
ANP32E	0.8177
ANXA1	0.932578
ANXA11	0.840399
ANXA2	0.895258
ANXA2P2	0.878971
ANXA3	0.87313
ANXA4	0.876683
ANXA5	0.922606
ANXA7	0.824457
ANXA8	0.870809
ANXA8L1	0.896139
ANXA8L2	0.90511
AOC2	0.903873
AP000265.1	0.902733
AP000350.4	0.905664
AP000936.1	0.903445
AP001007.1	0.901629
AP001347.6	0.916147
AP001372.2	0.871868
AP002381.2	0.879648
AP003068.18	0.897931
AP1AR	0.910642
AP1B1	0.834641
AP1G1	0.918982
AP1G2	0.846929
AP1M1	0.905032
AP1M2	0.852307
AP1S1	0.899245
AP1S2	0.881332
AP1S3	0.868208
AP2A1	0.916304
AP2A2	0.870236
AP2B1	0.911064
AP2M1	0.918038
AP2S1	0.839083
AP3B1	0.849169
AP3D1	0.892752
AP3M1	0.853207
AP3M2	0.888992
AP3S1	0.850983
AP4B1	0.875228
AP4E1	0.886659
AP4M1	0.878709
AP5M1	0.847677
AP5S1	0.859633
APBA3	0.864686
APBB2	0.885666
APC	0.853445
APCDD1	0.840299
APEH	0.823058
APEX1	0.882014
APEX2	0.881094
APH1A	0.843199
API5	0.84352
APIP	0.878607
APITD1	0.921574
APLP2	0.955825
APMAP	0.896476
APOA1BP	0.815295
APOBEC3A	0.900111
APOBEC3B	0.910994
APOBEC3C	0.900482
APOL1	0.911197
APOL2	0.912754
APOL6	0.864698
APOO	0.881262
APOPT1	0.843785
APP	0.81203
APPBP2	0.892293
APPL1	0.922008
APPL2	0.85347
APRT	0.857944
APTX	0.884491
AQP3	0.919782
AQR	0.884579
AR	0.833042
ARAF	0.828511
ARAP1	0.891069
ARAP2	0.887081
ARC	0.922106
ARCN1	0.893048
AREG	0.903491
AREGB	0.885676
AREL1	0.821596
ARF1	0.895464
ARF3	0.852662
ARF4	0.883685
ARF5	0.891732
ARF6	0.881413
ARFGAP1	0.92256
ARFGAP2	0.855406
ARFGAP3	0.894055
ARFGEF1	0.907512
ARFGEF2	0.818962
ARFIP1	0.922299
ARFIP2	0.88814
ARFRP1	0.911947
ARG2	0.867499
ARGLU1	0.904956
ARHGAP1	0.862336
ARHGAP10	0.898219
ARHGAP11A	0.802967
ARHGAP11B	0.847855
ARHGAP12	0.860918
ARHGAP18	0.903678
ARHGAP19	0.876822
ARHGAP20	0.919623
ARHGAP21	0.873087
ARHGAP23	0.856418
ARHGAP24	0.900681
ARHGAP26	0.871897
ARHGAP27	0.887878
ARHGAP30	0.910999
ARHGAP32	0.888415
ARHGAP33	0.898513
ARHGAP35	0.842927
ARHGAP40	0.903453
ARHGAP5	0.936924
ARHGAP5.AS1	0.918574
ARHGDIA	0.888805
ARHGDIB	0.934477
ARHGEF1	0.86307
ARHGEF10	0.887407
ARHGEF10L	0.897708
ARHGEF11	0.868385
ARHGEF12	0.863865
ARHGEF16	0.85568
ARHGEF18	0.881364
ARHGEF19	0.900496
ARHGEF2	0.888018
ARHGEF26	0.88652
ARHGEF26.AS1	0.910043
ARHGEF28	0.871803
ARHGEF3	0.844788
ARHGEF34P	0.911242
ARHGEF35	0.832024
ARHGEF37	0.890036
ARHGEF4	0.880919
ARHGEF5	0.855605
ARHGEF7	0.859515
ARHGEF9	0.891485
ARID1A	0.835754
ARID1B	0.905569
ARID2	0.874433
ARID3A	0.894631
ARID3B	0.881642
ARID4A	0.844499
ARID4B	0.877605
ARID5B	0.861326
ARIH1	0.863592
ARIH2	0.885901
ARL1	0.863744
ARL11	0.920467
ARL13B	0.835636
ARL14	0.923366
ARL14EP	0.893227
ARL16	0.865678
ARL2	0.889643
ARL2BP	0.869844
ARL3	0.874381
ARL4A	0.889794
ARL4C	0.885998
ARL4D	0.897196
ARL5A	0.88275
ARL5B	0.889126
ARL6	0.891078
ARL6IP1	0.842126
ARL6IP5	0.930829
ARL6IP6	0.891953
ARL8A	0.9603
ARL8B	0.903235
ARMC1	0.873752
ARMC10	0.873982
ARMC5	0.906695
ARMC8	0.92115
ARMCX2	0.885682
ARMCX3	0.889514
ARMCX5	0.919444
ARMCX6	0.938105
ARNT	0.904046
ARNTL2	0.893211
ARPC1A	0.888416
ARPC1B	0.871628
ARPC2	0.918961
ARPC3	0.924577
ARPC4	0.837154
ARPC5	0.963736
ARPC5L	0.88386
ARPP19	0.891456
ARRB2	0.893349
ARRDC1	0.883727
ARRDC2	0.883576
ARRDC3	0.899871
ARRDC4	0.877867
ARSA	0.929222
ARSD	0.877366
ARSF	0.905948
ARV1	0.854113
ASAH1	0.871915
ASAH2B	0.913084
ASAP1	0.856101
ASAP2	0.873206
ASAP3	0.959402
ASB1	0.889809
ASB13	0.886673
ASB7	0.855325
ASB8	0.900859
ASCC1	0.845304
ASCC2	0.882862
ASCC3	0.887056
ASF1A	0.850457
ASF1B	0.827017
ASGR1	0.915375
ASH1L	0.876661
ASH2L	0.847514
ASIC3	0.91153
ASL	0.925338
ASMTL	0.923799
ASNA1	0.881661
ASNS	0.90134
ASNSD1	0.875394
ASPG	0.902461
ASPH	0.890288
ASPM	0.794703
ASPSCR1	0.903896
ASS1	0.813841
ASTE1	0.889397
ASUN	0.871536
ASXL1	0.856435
ASXL2	0.881962
ATAD1	0.933249
ATAD2	0.829932
ATAD2B	0.899932
ATAD3A	0.867417
ATAD3B	0.874296
ATAD3C	0.90629
ATAD5	0.8518
ATAT1	0.89266
ATE1	0.896546
ATF1	0.889692
ATF2	0.841746
ATF3	0.884676
ATF4	0.872914
ATF4P3	0.85707
ATF4P4	0.862461
ATF5	0.836428
ATF6	0.887068
ATF6B	0.891647
ATF7	0.881728
ATF7IP	0.895485
ATF7IP2	0.859431
ATG10	0.864205
ATG12	0.867605
ATG13	0.879067
ATG14	0.881479
ATG16L2	0.855271
ATG2A	0.879308
ATG2B	0.857872
ATG3	0.886263
ATG4A	0.877422
ATG4B	0.887324
ATG4C	0.859436
ATG4D	0.917387
ATG5	0.865574
ATG7	0.88757
ATG9A	0.930621
ATIC	0.870692
ATL1	0.904212
ATL2	0.865825
ATL3	0.792186
ATM	0.886834
ATMIN	0.850808
ATN1	0.880874
ATOX1	0.844481
ATP10B	0.880785
ATP10D	0.872007
ATP11A	0.882012
ATP11B	0.906793
ATP11C	0.915603
ATP12A	0.925302
ATP13A1	0.924857
ATP13A2	0.937593
ATP13A3	0.850384
ATP13A4	0.88872
ATP13A5	0.880468
ATP1A1	0.92004
ATP1B1	0.896472
ATP1B2	0.892424
ATP1B3	0.915542
ATP2A2	0.884771
ATP2B1	0.875763
ATP2B4	0.844915
ATP2C1	0.861662
ATP2C2	0.913022
ATP5A1	0.905603
ATP5B	0.917774
ATP5C1	0.895463
ATP5C1P1	0.923261
ATP5D	0.911418
ATP5E	0.904259
ATP5EP2	0.917208
ATP5F1	0.886308
ATP5F1P1	0.90102
ATP5G1	0.902736
ATP5G1P6	0.89026
ATP5G2	0.900728
ATP5G3	0.931027
ATP5H	0.91186
ATP5I	0.908192
ATP5J	0.88018
ATP5J2	0.896451
ATP5L	0.918783
ATP5L2	0.865087
ATP5O	0.890852
ATP5S	0.853912
ATP5SL	0.907078
ATP6AP1	0.846688
ATP6AP2	0.897441
ATP6V0A1	0.888215
ATP6V0A2	0.904407
ATP6V0A4	0.912233
ATP6V0B	0.881536
ATP6V0D1	0.863919
ATP6V0E1	0.917329
ATP6V0E2	0.915051
ATP6V1A	0.856136
ATP6V1B2	0.816516
ATP6V1C1	0.893358
ATP6V1C2	0.915386
ATP6V1D	0.862191
ATP6V1E1	0.875094
ATP6V1F	0.931653
ATP6V1G1	0.882541
ATP6V1H	0.858069
ATP7A	0.835548
ATP8A1	0.880577
ATP8B1	0.882663
ATP8B5P	0.863154
ATP9A	0.843434
ATP9B	0.879355
ATPAF1	0.882222
ATPAF2	0.896254
ATPIF1	0.870588
ATR	0.862257
ATRAID	0.894999
ATRN	0.89319
ATRX	0.811241
ATXN1	0.844396
ATXN10	0.866066
ATXN1L	0.894376
ATXN2	0.882644
ATXN2L	0.899516
ATXN3	0.859574
ATXN7	0.877051
ATXN7L1	0.885437
ATXN7L3	0.863992
ATXN7L3B	0.900532
AUH	0.847208
AUP1	0.853837
AURKA	0.834885
AURKAIP1	0.890773
AURKB	0.830709
AUTS2	0.86734
AVEN	0.869751
AVL9	0.91028
AVPI1	0.865689
AXIN1	0.913956
AXL	0.923452
AZI2	0.889705
AZIN1	0.918809
B2M	0.927551
B3GALNT1	0.838976
B3GALNT2	0.835322
B3GALT4	0.907656
B3GALT6	0.9246
B3GNT2	0.887803
B3GNT5	0.881136
B3GNT8	0.916223
B3GNT9	0.890728
B4GALT1	0.900656
B4GALT2	0.837583
B4GALT3	0.919116
B4GALT4	0.892333
B4GALT5	0.8359
B4GALT7	0.85666
B9D1	0.900312
BABAM1	0.874936
BACE1	0.877409
BACE2	0.864667
BACH1	0.890873
BAD	0.864894
BAG1	0.849283
BAG3	0.911211
BAG4	0.851299
BAG5	0.860045
BAG6	0.85351
BAHD1	0.879833
BAIAP2	0.919444
BAIAP2L1	0.920891
BAK1	0.885245
BAK1P1	0.904429
BAMBI	0.880073
BANF1	0.876211
BANP	0.886398
BAP1	0.876973
BARD1	0.871164
BARX2	0.874295
BASP1	0.887878
BAX	0.885152
BAZ1A	0.885084
BAZ1B	0.866163
BAZ2A	0.887702
BAZ2B	0.899334
BBIP1	0.868913
BBOX1	0.824957
BBS10	0.907576
BBS2	0.887126
BBS7	0.913939
BBS9	0.92654
BBX	0.868688
BCAM	0.902073
BCAP29	0.856491
BCAP31	0.860323
BCAR1	0.901689
BCAR3	0.880278
BCAS1	0.921949
BCAS2	0.825188
BCAS3	0.947221
BCAT1	0.924128
BCAT2	0.83858
BCCIP	0.901219
BCDIN3D	0.92379
BCKDHB	0.873482
BCKDK	0.875502
BCL10	0.872153
BCL11A	0.881608
BCL11B	0.854622
BCL2L1	0.861739
BCL2L10	0.871062
BCL2L11	0.875819
BCL2L12	0.878074
BCL2L13	0.846221
BCL2L15	0.882351
BCL2L2	0.891722
BCL3	0.878332
BCL6	0.873011
BCL7A	0.896702
BCL7B	0.875627
BCL7C	0.871801
BCL9	0.933194
BCL9L	0.904347
BCLAF1	0.912086
BCO2	0.921368
BCOR	0.871135
BCORL1	0.886266
BCR	0.874464
BCS1L	0.885174
BCYRN1	0.91104
BDH1	0.8451
BDH2	0.888878
BDKRB1	0.88327
BDKRB2	0.874658
BDNF	0.904255
BDNF.AS	0.916059
BDP1	0.830511
BECN1	0.86664
BET1	0.84996
BET1L	0.866876
BEX4	0.873884
BFAR	0.859342
BGN	0.850977
BHLHE40	0.813724
BHLHE41	0.882091
BICD2	0.864641
BID	0.888224
BIK	0.923693
BIN3	0.924801
BIRC2	0.871608
BIRC3	0.898217
BIRC5	0.849849
BIRC6	0.876646
BIVM	0.890529
BLCAP	0.902166
BLM	0.875068
BLMH	0.920271
BLNK	0.905929
BLOC1S1	0.826959
BLOC1S2	0.864435
BLOC1S3	0.872569
BLOC1S4	0.8973
BLOC1S5	0.851354
BLOC1S6	0.843027
BLVRA	0.821396
BLVRB	0.874588
BLZF1	0.897491
BMI1	0.878922
BMP1	0.944459
BMP2	0.90914
BMP2K	0.887267
BMP4	0.912707
BMP7	0.881437
BMPR1A	0.840971
BMPR2	0.89513
BMS1	0.872642
BNC1	0.868493
BNIP2	0.900372
BNIP3	0.936252
BNIP3L	0.847173
BNIP3P1	0.893241
BNIPL	0.879665
BOC	0.856374
BOD1	0.887789
BOD1L1	0.865876
BOK	0.847993
BOLA1	0.874106
BOLA2B	0.871349
BOLA3	0.865999
BOP1	0.895466
BORA	0.886556
BPGM	0.900019
BPHL	0.855373
BPNT1	0.896371
BPTF	0.957941
BRAF	0.868305
BRAP	0.859405
BRAT1	0.884224
BRCA1	0.842954
BRCA2	0.831821
BRCC3	0.883551
BRD1	0.880105
BRD2	0.926176
BRD3	0.869114
BRD4	0.86284
BRD7	0.930968
BRD7P2	0.864456
BRD8	0.842546
BRD9	0.876006
BRE	0.922549
BRF1	0.899474
BRF2	0.900169
BRI3	0.907893
BRI3BP	0.88679
BRIP1	0.867993
BRIX1	0.832964
BRK1	0.855937
BRMS1	0.886451
BRMS1L	0.877396
BROX	0.882294
BRPF1	0.867233
BRPF3	0.915258
BRWD1	0.795692
BRWD3	0.871443
BSDC1	0.861934
BSG	0.870471
BSPRY	0.883132
BST2	0.912536
BTAF1	0.864138
BTBD1	0.921863
BTBD10	0.855378
BTBD11	0.860387
BTBD19	0.881278
BTBD2	0.886237
BTBD3	0.866666
BTBD6	0.892443
BTBD7	0.848452
BTBD9	0.922008
BTD	0.862362
BTF3	0.934783
BTF3L4	0.892797
BTF3L4P2	0.896866
BTG1	0.909906
BTG2	0.882078
BTG3	0.811189
BTK	0.913693
BTN2A1	0.879666
BTN3A2	0.863576
BTN3A3	0.884901
BTRC	0.963841
BUB1	0.813093
BUB1B	0.839464
BUB3	0.847629
BUD13	0.884496
BUD31	0.897962
BYSL	0.894667
BZW1	0.901373
BZW1P2	0.885816
BZW2	0.944888
C10orf10	0.886829
C10orf113	0.92056
C10orf118	0.89501
C10orf12	0.947205
C10orf32	0.866109
C10orf54	0.878536
C10orf76	0.896574
C10orf88	0.898644
C10orf99	0.838246
C11orf1	0.841905
C11orf24	0.880546
C11orf30	0.917614
C11orf31	0.878184
C11orf48	0.894982
C11orf49	0.897199
C11orf54	0.864542
C11orf57	0.826321
C11orf58	0.907295
C11orf68	0.893428
C11orf73	0.873378
C11orf82	0.887758
C11orf83	0.914147
C11orf96	0.904859
C12orf10	0.89424
C12orf23	0.869769
C12orf29	0.834935
C12orf4	0.884537
C12orf44	0.896263
C12orf45	0.835901
C12orf49	0.930891
C12orf5	0.918745
C12orf57	0.889137
C12orf65	0.882897
C12orf66	0.879465
C12orf73	0.891292
C12orf75	0.889679
C14orf1	0.844276
C14orf119	0.897969
C14orf132	0.859988
C14orf142	0.901907
C14orf144	0.902861
C14orf159	0.893871
C14orf166	0.894717
C14orf2	0.889993
C15orf38	0.914727
C15orf39	0.886068
C15orf40	0.933251
C15orf41	0.867756
C15orf48	0.896724
C15orf57	0.871934
C15orf59	0.926693
C15orf61	0.871208
C15orf62	0.910155
C16orf13	0.845797
C16orf52	0.893235
C16orf58	0.882758
C16orf62	0.856657
C16orf70	0.916115
C16orf72	0.820428
C16orf80	0.865352
C16orf87	0.91858
C16orf91	0.88906
C16orf98	0.874219
C17orf53	0.884167
C17orf58	0.884816
C17orf59	0.929168
C17orf62	0.879825
C17orf70	0.884892
C17orf75	0.914231
C17orf80	0.900787
C17orf85	0.870869
C17orf89	0.895283
C17orf96	0.890554
C18orf21	0.894771
C18orf25	0.885061
C18orf8	0.869273
C19orf10	0.891629
C19orf12	0.872283
C19orf24	0.858191
C19orf25	0.853166
C19orf33	0.850316
C19orf43	0.857351
C19orf47	0.889506
C19orf48	0.881707
C19orf52	0.908154
C19orf53	0.89801
C19orf55	0.915459
C19orf60	0.83686
C19orf66	0.919689
C19orf70	0.896672
C1D	0.881537
C1GALT1	0.829749
C1GALT1C1	0.865233
C1orf106	0.846683
C1orf109	0.898601
C1orf110	0.915479
C1orf116	0.836925
C1orf122	0.819237
C1orf123	0.853226
C1orf131	0.861206
C1orf168	0.90313
C1orf172	0.904539
C1orf174	0.833163
C1orf198	0.829827
C1orf21	0.858027
C1orf210	0.93277
C1orf226	0.909654
C1orf233	0.908972
C1orf27	0.855124
C1orf35	0.89362
C1orf43	0.899375
C1orf50	0.93804
C1orf51	0.869414
C1orf52	0.873114
C1orf53	0.908987
C1orf56	0.886362
C1orf61	0.910048
C1orf63	0.897031
C1orf86	0.907707
C1QBP	0.879912
C1R	0.872259
C1RL.AS1	0.940086
C1S	0.847341
C20orf194	0.845021
C20orf24	0.884969
C20orf27	0.874888
C21orf33	0.899676
C21orf58	0.893838
C21orf59	0.899072
C21orf91	0.871315
C22orf29	0.920675
C22orf39	0.861327
C2CD2	0.88911
C2CD2L	0.905408
C2CD3	0.934709
C2CD4B	0.901153
C2CD5	0.871915
C2orf42	0.899288
C2orf43	0.887773
C2orf47	0.844533
C2orf49	0.928907
C2orf54	0.863902
C2orf68	0.866166
C2orf69	0.77718
C2orf76	0.907376
C3orf14	0.884889
C3orf17	0.879364
C3orf38	0.917925
C3orf52	0.894455
C3orf58	0.865842
C3orf62	0.904946
C3orf67	0.90519
C3orf83	0.885129
C4orf21	0.867827
C4orf27	0.8795
C4orf29	0.891913
C4orf3	0.887401
C4orf32	0.890159
C4orf33	0.894921
C4orf36	0.919754
C4orf46	0.863982
C5AR1	0.896022
C5orf15	0.877626
C5orf17	0.916104
C5orf24	0.850236
C5orf28	0.873015
C5orf30	0.894162
C5orf42	0.8842
C5orf45	0.925064
C5orf51	0.861386
C6orf1	0.880279
C6orf106	0.858438
C6orf120	0.824338
C6orf132	0.843471
C6orf136	0.862264
C6orf203	0.831289
C6orf211	0.899737
C6orf47	0.852101
C6orf48	0.861956
C6orf57	0.931522
C6orf62	0.943408
C6orf89	0.92808
C7orf26	0.898908
C7orf49	0.886956
C7orf50	0.890566
C7orf55	0.909837
C7orf55.LUC7L2	0.833906
C7orf60	0.867103
C7orf63	0.897902
C7orf73	0.854045
C8orf33	0.9245
C8orf59	0.896918
C8orf76	0.864869
C8orf82	0.859278
C9orf114	0.897615
C9orf142	0.827603
C9orf152	0.915347
C9orf156	0.883447
C9orf16	0.842588
C9orf169	0.898911
C9orf3	0.930203
C9orf40	0.879375
C9orf41	0.865505
C9orf64	0.895499
C9orf69	0.926978
C9orf72	0.862869
C9orf78	0.853949
C9orf85	0.919746
C9orf89	0.888163
C9orf9	0.908783
C9orf91	0.909306
CA11	0.920094
CA12	0.890244
CA13	0.877672
CA2	0.877568
CA5B	0.931646
CA5BP1	0.922037
CAAP1	0.835046
CAB39	0.864077
CAB39L	0.850554
CABIN1	0.903725
CACFD1	0.894421
CACNA1A	0.890262
CACNA1G	0.922141
CACNA2D1	0.891083
CACNA2D3	0.878208
CACNB3	0.863555
CACNB4	0.911252
CACTIN	0.897417
CACUL1	0.865327
CACYBP	0.84976
CAD	0.868086
CADM1	0.890394
CADM4	0.879488
CALCOCO1	0.881954
CALCOCO2	0.835281
CALCRL	0.896512
CALD1	0.880497
CALM1	0.908184
CALM2	0.874949
CALM3	0.873095
CALML3	0.904199
CALML3.AS1	0.868054
CALML5	0.936688
CALR	0.869033
CALU	0.871602
CAMK1D	0.879604
CAMK2D	0.868461
CAMK2G	0.913954
CAMK2N1	0.916953
CAMKK1	0.911684
CAMKK2	0.888968
CAMKMT	0.864254
CAMLG	0.851019
CAMSAP1	0.873191
CAMSAP2	0.861173
CAMSAP3	0.913729
CAMTA1	0.90589
CAMTA2	0.948985
CAND1	0.912748
CANT1	0.878901
CANX	0.906048
CAP1	0.92574
CAP2	0.857144
CAPG	0.857104
CAPN1	0.921647
CAPN14	0.950465
CAPN15	0.891675
CAPN2	0.911663
CAPN5	0.920121
CAPN7	0.854123
CAPNS1	0.899796
CAPNS2	0.892926
CAPRIN1	0.910012
CAPRIN2	0.882764
CAPZA1	0.888375
CAPZA2	0.851368
CAPZB	0.869703
CARD14	0.922089
CARD6	0.850245
CARF	0.860395
CARHSP1	0.85832
CARM1	0.844796
CARS	0.873824
CARS2	0.868545
CASC3	0.880978
CASC4	0.881404
CASC5	0.813537
CASC7	0.865255
CASK	0.90153
CASP1	0.898608
CASP10	0.901823
CASP2	0.871444
CASP3	0.912977
CASP4	0.828669
CASP6	0.829555
CASP7	0.854331
CASP8	0.895811
CASP8AP2	0.875762
CASP9	0.923017
CAST	0.893683
CASZ1	0.87404
CAT	0.873862
CATSPERG	0.919851
CAV1	0.837985
CAV2	0.891833
CBFA2T2	0.861176
CBFB	0.821478
CBL	0.904489
CBLB	0.854653
CBLC	0.925734
CBLL1	0.918873
CBR1	0.919763
CBR3	0.892702
CBR3.AS1	0.909902
CBR4	0.878548
CBWD1	0.828454
CBWD2	0.852867
CBWD3	0.854791
CBWD5	0.880211
CBWD6	0.864548
CBWD7	0.881944
CBX1	0.878616
CBX2	0.921787
CBX3	0.820707
CBX4	0.846384
CBX5	0.892493
CBX6	0.91609
CBX7	0.893084
CBY1	0.851696
CC2D1A	0.899715
CC2D1B	0.881016
CCAR1	0.915994
CCAR2	0.868342
CCBL2	0.860093
CCDC104	0.913221
CCDC107	0.919513
CCDC109B	0.913662
CCDC11	0.885317
CCDC112	0.855194
CCDC115	0.815165
CCDC117	0.875743
CCDC12	0.876027
CCDC120	0.864287
CCDC121	0.908443
CCDC122	0.828128
CCDC124	0.877294
CCDC125	0.888835
CCDC130	0.889229
CCDC132	0.871551
CCDC137	0.84498
CCDC138	0.87122
CCDC14	0.872311
CCDC144A	0.911961
CCDC144B	0.918597
CCDC144CP	0.890322
CCDC146	0.890997
CCDC15	0.878995
CCDC152	0.894123
CCDC163P	0.8981
CCDC167	0.849779
CCDC174	0.863316
CCDC18	0.835968
CCDC22	0.900553
CCDC23	0.909699
CCDC25	0.879131
CCDC28A	0.85201
CCDC28B	0.903398
CCDC3	0.863563
CCDC34	0.857367
CCDC41	0.855085
CCDC43	0.878403
CCDC47	0.891504
CCDC50	0.882437
CCDC51	0.850096
CCDC53	0.886901
CCDC57	0.870503
CCDC58	0.888597
CCDC59	0.861135
CCDC6	0.924288
CCDC64	0.882687
CCDC64B	0.89994
CCDC66	0.901034
CCDC71L	0.856238
CCDC77	0.864594
CCDC80	0.815446
CCDC82	0.88006
CCDC84	0.847442
CCDC85B	0.919048
CCDC85C	0.915031
CCDC86	0.871155
CCDC88A	0.908344
CCDC88C	0.845555
CCDC9	0.942535
CCDC90B	0.872008
CCDC91	0.869881
CCDC92	0.910887
CCDC93	0.857684
CCDC94	0.919167
CCDC96	0.909561
CCDC97	0.875206
CCHCR1	0.861904
CCL2	0.931971
CCL20	0.866021
CCL26	0.916683
CCM2	0.870707
CCNA2	0.8037
CCNB1	0.799222
CCNB1IP1	0.844493
CCNB2	0.839632
CCNC	0.891621
CCND1	0.908429
CCND2	0.883485
CCND3	0.901992
CCNDBP1	0.847636
CCNE1	0.843198
CCNE2	0.893739
CCNF	0.835866
CCNG1	0.858398
CCNG2	0.837902
CCNH	0.875811
CCNI	0.914751
CCNK	0.837221
CCNL1	0.92583
CCNL2	0.897397
CCNT1	0.860168
CCNT2	0.894604
CCNY	0.900027
CCNYL1	0.885225
CCP110	0.848416
CCPG1	0.926244
CCS	0.893395
CCSAP	0.902001
CCSER2	0.849151
CCT2	0.912438
CCT3	0.879196
CCT4	0.84275
CCT5	0.892743
CCT6A	0.930542
CCT6P3	0.89682
CCT7	0.860041
CCT8	0.899321
CCT8P1	0.874435
CCZ1	0.916465
CCZ1B	0.903137
CD109	0.85683
CD14	0.909442
CD151	0.878507
CD164	0.930585
CD164L2	0.912434
CD1A	0.929671
CD1E	0.911015
CD200R1	0.849222
CD207	0.91427
CD24P4	0.883385
CD27.AS1	0.906978
CD274	0.907784
CD2AP	0.898256
CD2BP2	0.914602
CD37	0.889009
CD38	0.894515
CD3EAP	0.891948
CD4	0.91666
CD44	0.937755
CD46	0.882918
CD47	0.910665
CD53	0.8953
CD55	0.870677
CD58	0.827194
CD59	0.926044
CD63	0.866184
CD74	0.880846
CD81	0.883301
CD82	0.929751
CD83	0.903601
CD84	0.931509
CD9	0.927076
CD97	0.932722
CD99	0.889247
CD99L2	0.878844
CDA	0.905944
CDADC1	0.883689
CDC123	0.914159
CDC16	0.818603
CDC20	0.82032
CDC23	0.90376
CDC25A	0.853132
CDC25B	0.817535
CDC25C	0.868324
CDC26	0.878265
CDC27	0.872289
CDC34	0.903956
CDC37	0.892471
CDC37L1	0.911732
CDC40	0.854519
CDC42	0.910824
CDC42BPA	0.880648
CDC42BPB	0.86445
CDC42BPG	0.874331
CDC42EP1	0.894564
CDC42EP3	0.889493
CDC42EP4	0.838421
CDC42EP5	0.907935
CDC42SE1	0.886217
CDC42SE2	0.881322
CDC45	0.864817
CDC5L	0.821253
CDC6	0.836916
CDC7	0.855914
CDC73	0.851526
CDCA2	0.824313
CDCA3	0.809905
CDCA4	0.858462
CDCA5	0.857853
CDCA7	0.8736
CDCA7L	0.898637
CDCA8	0.83539
CDCP1	0.865744
CDH1	0.866772
CDH13	0.878866
CDH26	0.909286
CDH3	0.881891
CDHR1	0.899211
CDIP1	0.909712
CDIPT	0.844504
CDK1	0.824928
CDK10	0.905303
CDK11B	0.865021
CDK12	0.864003
CDK13	0.891056
CDK16	0.871331
CDK17	0.877808
CDK18	0.875747
CDK19	0.865177
CDK2	0.886395
CDK2AP2	0.865393
CDK4	0.877909
CDK5R1	0.889496
CDK5RAP1	0.886998
CDK5RAP2	0.827091
CDK5RAP3	0.879245
CDK6	0.862986
CDK7	0.819794
CDK8	0.852716
CDKN1A	0.900271
CDKN1B	0.87453
CDKN1C	0.876423
CDKN2AIP	0.895767
CDKN2AIPNL	0.885633
CDKN2B	0.846519
CDKN2C	0.883762
CDKN2D	0.881868
CDKN3	0.855228
CDR2L	0.915977
CDS1	0.857564
CDS2	0.866686
CDT1	0.857346
CDV3	0.932452
CDYL	0.905169
CEACAM1	0.899403
CEACAM5	0.924443
CEACAM6	0.912899
CEBPB	0.879733
CEBPD	0.87885
CEBPG	0.881821
CEBPZ	0.881111
CEBPZ.AS1	0.870553
CECR1	0.895088
CECR5	0.8722
CEL	0.897052
CELF1	0.889495
CELF2	0.91396
CELSR1	0.825142
CELSR2	0.84452
CENPA	0.816886
CENPB	0.907465
CENPBD1P1	0.911959
CENPC	0.915777
CENPE	0.798362
CENPF	0.793747
CENPH	0.832317
CENPI	0.864238
CENPJ	0.911628
CENPK	0.836977
CENPL	0.859679
CENPM	0.857929
CENPN	0.873403
CENPO	0.919479
CENPP	0.900204
CENPQ	0.881254
CENPT	0.917421
CENPU	0.857167
CENPV	0.877222
CENPW	0.847784
CEP104	0.8856
CEP112	0.917941
CEP120	0.858101
CEP128	0.888874
CEP135	0.857369
CEP152	0.851281
CEP164	0.915493
CEP170	0.866448
CEP170B	0.917688
CEP170P1	0.887552
CEP192	0.810331
CEP250	0.928238
CEP290	0.854932
CEP350	0.850676
CEP44	0.885763
CEP55	0.810137
CEP57	0.878943
CEP57L1	0.902593
CEP63	0.853438
CEP68	0.891414
CEP70	0.849355
CEP76	0.8817
CEP78	0.85454
CEP85	0.874666
CEP95	0.886075
CEP97	0.919703
CEPT1	0.852124
CERK	0.892741
CERS2	0.848186
CERS3	0.849655
CERS4	0.883065
CERS5	0.88076
CERS6	0.904983
CES1	0.855508
CES1P1	0.857271
CES2	0.877369
CETN2	0.836423
CETN3	0.878814
CFB	0.861589
CFD	0.925183
CFDP1	0.874454
CFH	0.88937
CFHR1	0.883914
CFI	0.911167
CFL1	0.926231
CFL2	0.909129
CFLAR	0.897708
CFP	0.917662
CGGBP1	0.81048
CGN	0.92022
CGREF1	0.891515
CGRRF1	0.888481
CH25H	0.85581
CHAD	0.910709
CHAF1A	0.919881
CHAF1B	0.852878
CHAMP1	0.904862
CHCHD1	0.878882
CHCHD10	0.882016
CHCHD2	0.888753
CHCHD3	0.861541
CHCHD4	0.937485
CHCHD5	0.85235
CHCHD6	0.903704
CHCHD7	0.866548
CHD1	0.891925
CHD1L	0.886835
CHD2	0.837649
CHD3	0.892879
CHD4	0.873964
CHD6	0.895519
CHD7	0.866715
CHD8	0.867437
CHD9	0.855066
CHDH	0.92362
CHEK1	0.861868
CHEK2	0.914108
CHERP	0.89241
CHFR	0.855483
CHI3L1	0.896148
CHIC2	0.904353
CHID1	0.882387
CHKA	0.891197
CHL1	0.843003
CHM	0.88413
CHML	0.872804
CHMP1A	0.921048
CHMP1B	0.879759
CHMP2A	0.87432
CHMP2B	0.86001
CHMP3	0.891652
CHMP4A	0.891303
CHMP4B	0.861626
CHMP4C	0.914271
CHMP5	0.857169
CHMP6	0.887577
CHMP7	0.884629
CHORDC1	0.917415
CHP1	0.866993
CHPF	0.890711
CHPF2	0.926798
CHPT1	0.816846
CHRAC1	0.912052
CHRFAM7A	0.911648
CHRNA10	0.904414
CHRNA7	0.911004
CHRNB1	0.938798
CHST14	0.864198
CHST3	0.896252
CHSY1	0.863516
CHTF18	0.867546
CHTF8	0.887327
CHTOP	0.868026
CHUK	0.923621
CHURC1	0.862372
CIAO1	0.900986
CIAPIN1	0.870923
CIB1	0.899989
CIC	0.875344
CIDEB	0.824486
CINP	0.85327
CIPC	0.89621
CIR1	0.85312
CIRBP	0.905192
CIRH1A	0.864121
CISD1	0.857004
CISD2	0.837708
CISD3	0.88363
CISH	0.87225
CIT	0.85835
CITED2	0.87917
CITED4	0.860008
CIZ1	0.83343
CKAP2	0.834875
CKAP2L	0.825588
CKAP4	0.885691
CKAP5	0.854385
CKB	0.93694
CKLF	0.891147
CKMT1A	0.889026
CKMT1B	0.890774
CKS1B	0.875065
CKS2	0.86762
CLASP1	0.906093
CLASP2	0.856142
CLASRP	0.854317
CLCA2	0.903211
CLCA4	0.852997
CLCC1	0.944599
CLCN2	0.908291
CLCN3	0.839391
CLCN5	0.819958
CLCN7	0.913796
CLDN1	0.86329
CLDN12	0.865131
CLDN4	0.899475
CLDN7	0.873199
CLDND1	0.853415
CLEC16A	0.900946
CLEC2B	0.879663
CLEC7A	0.870969
CLHC1	0.899963
CLIC1	0.848686
CLIC3	0.934694
CLIC4	0.853442
CLINT1	0.912543
CLIP1	0.918673
CLIP4	0.849565
CLK1	0.859549
CLK2	0.905678
CLK3	0.851183
CLK4	0.932997
CLMN	0.907103
CLN3	0.907713
CLN5	0.898737
CLN6	0.945552
CLN8	0.889141
CLNK	0.901351
CLNS1A	0.864758
CLOCK	0.949423
CLPP	0.909914
CLPTM1	0.883308
CLPTM1L	0.850637
CLPX	0.85949
CLSPN	0.84084
CLSTN1	0.848349
CLTA	0.89403
CLTB	0.869167
CLTC	0.867047
CLU	0.898242
CLUAP1	0.866258
CLUH	0.914333
CLUHP3	0.891132
CLYBL	0.915731
CMAS	0.845333
CMC1	0.867667
CMC2	0.83423
CMIP	0.855926
CMPK1	0.895097
CMSS1	0.889918
CMTM4	0.854882
CMTM6	0.910858
CMTR1	0.870274
CMTR2	0.903404
CNBP	0.893258
CNDP2	0.871678
CNEP1R1	0.889962
CNFN	0.905624
CNGA1	0.90897
CNIH1	0.89355
CNIH4	0.840821
CNKSR1	0.900744
CNKSR3	0.859019
CNN2	0.902704
CNN3	0.847171
CNNM3	0.922099
CNNM4	0.835304
CNOT1	0.947861
CNOT10	0.858839
CNOT11	0.862373
CNOT2	0.876876
CNOT4	0.891993
CNOT6	0.893382
CNOT6L	0.892529
CNOT7	0.839336
CNOT8	0.859101
CNP	0.86256
CNPPD1	0.848567
CNPY2	0.938958
CNPY3	0.868735
CNST	0.87297
CNTNAP2	0.844931
CNTNAP3B	0.905489
CNTRL	0.842103
CNTROB	0.927517
COA1	0.889191
COA3	0.903048
COA4	0.869611
COA5	0.866422
COA6	0.918955
COA7	0.942297
COASY	0.857615
COBL	0.867132
COBLL1	0.917301
COG1	0.868782
COG2	0.828754
COG3	0.899286
COG4	0.952055
COG5	0.916657
COG6	0.935719
COG7	0.894255
COG8	0.902109
COIL	0.889883
COL14A1	0.917436
COL17A1	0.822047
COL18A1	0.871282
COL27A1	0.904271
COL4A3BP	0.872827
COL5A3	0.901964
COL6A3	0.885006
COL7A1	0.915209
COLCA1	0.893074
COLCA2	0.92098
COLGALT1	0.901389
COMMD1	0.886387
COMMD10	0.87445
COMMD2	0.847757
COMMD3	0.875818
COMMD4	0.859743
COMMD5	0.880924
COMMD6	0.904631
COMMD7	0.844673
COMMD8	0.897201
COMMD9	0.848582
COMT	0.898826
COMTD1	0.913952
COPA	0.888186
COPB1	0.908841
COPB2	0.853491
COPE	0.888235
COPG1	0.933899
COPRS	0.889775
COPS2	0.881221
COPS3	0.870889
COPS4	0.92687
COPS5	0.861097
COPS6	0.904267
COPS7A	0.87391
COPS8	0.878718
COPZ1	0.89066
COQ10A	0.913091
COQ10B	0.884437
COQ2	0.86265
COQ3	0.880075
COQ4	0.883715
COQ5	0.872575
COQ6	0.861517
COQ7	0.848267
COQ9	0.839291
CORO1B	0.810415
CORO1C	0.899067
CORO2A	0.855081
CORO7	0.934421
COX10	0.871743
COX10.AS1	0.894465
COX11	0.858645
COX14	0.839458
COX15	0.899269
COX16	0.840065
COX17	0.885179
COX17P1	0.871387
COX18	0.879806
COX19	0.9145
[truncated: 8,731 more rows]

## Sheet: Figure 4c
Unnamed: 0	K.star
A1CF	0.921708
AAAS	0.987383
AACS	0.909003
AADAC	0.939906
AAMDC	0.939944
AAMP	0.938093
AARS	0.921989
AB019441.29	0.922786
ABCB10	0.925812
ABCB7	0.95796
ABCC1	0.906334
ABCC3	0.915898
ABCD3	0.906957
ABCE1	0.917648
ABCF3	0.961564
ABCG1	0.949888
ABHD10	0.881148
ABHD11	0.903033
ABHD14B	0.955761
ABHD17C	0.895116
ABHD2	0.949384
ABI1	0.939994
ABLIM1	0.953757
ABR	0.924733
ABRACL	0.977546
ABT1	0.899421
AC000089.3	0.91492
AC002075.4	0.944336
AC004057.1	0.924621
AC004453.8	0.937708
AC005262.4	0.963401
AC007036.4	0.921269
AC007318.5	0.98083
AC007969.5	1.0088
AC009133.14	0.931939
AC009245.3	0.926134
AC009501.4	0.920776
AC010468.1	0.917318
AC010733.5	0.93062
AC010761.8	0.941991
AC010970.2	0.936596
AC011933.2	0.911786
AC012354.8	0.961639
AC013394.2	0.90739
AC016700.6	0.931593
AC016708.2	0.942581
AC016739.2	0.941953
AC018738.2	0.946011
AC022431.1	0.95423
AC079250.1	0.946947
AC079922.2	0.904236
AC079949.1	0.919267
AC093106.7	0.966227
AC093698.2	0.942391
AC093838.4	0.947097
AC096579.13	0.941888
AC097523.1	0.937283
AC105399.2	0.937266
AC107983.4	0.909243
AC144530.1	0.922038
ACAA1	0.897207
ACAA2	0.940108
ACADM	0.925659
ACADS	0.936554
ACADVL	0.934694
ACAT2	0.93933
ACBD3	0.911485
ACE2	0.887965
ACER3	0.924794
ACHE	0.902514
ACIN1	0.970276
ACKR4	0.935047
ACLY	0.903688
ACO1	0.929006
ACO2	0.956697
ACOT13	0.931786
ACOT7	0.939588
ACOT9	0.928276
ACOX1	0.94162
ACP1	0.903198
ACP6	0.954551
ACSL1	0.9461
ACSL3	0.927035
ACSL4	0.871486
ACSL5	0.927539
ACSS1	0.947846
ACSS2	0.942062
ACTB	0.90084
ACTG1	0.912146
ACTL6A	0.888341
ACTN1	0.896495
ACTN4	0.933857
ACTR1A	0.959056
ACTR1B	0.921846
ACTR2	0.874128
ACTR3	0.941934
ACY3	0.899388
AD000091.3	0.931605
AD000092.3	0.922624
ADAM10	0.962155
ADAM15	0.916205
ADAM28	0.949347
ADAM9	0.919851
ADAR	0.856575
ADAT1	0.913236
ADD1	0.979114
ADD3	0.93653
ADH1C	0.89418
ADH4	0.937234
ADH5	0.956297
ADH6	0.906616
ADI1	0.965707
ADIRF	0.895112
ADK	0.933091
ADNP	0.939378
ADPRHL2	0.967179
ADRA2A	0.920024
ADRBK1	0.914308
AEN	0.920904
AES	0.90297
AFAP1.AS1	0.918213
AFF4	0.910982
AFG3L1P	0.920045
AFG3L2	0.941641
AFTPH	0.922324
AGFG1	0.932241
AGFG2	0.956834
AGGF1	0.92089
AGPAT2	0.929722
AGPAT3	0.89181
AGPAT6	0.981018
AGPS	0.935983
AGR2	0.92129
AGR3	0.909555
AGTRAP	0.909951
AHCY	0.958693
AHCYL1	0.932202
AHCYL2	0.923521
AHI1	0.939461
AHNAK	0.920886
AHR	0.983498
AHSA1	0.944856
AHSA2	0.93118
AIM1	0.941512
AIMP1	0.966683
AK2	0.929367
AK3	0.902135
AK4	0.949304
AKAP1	0.93829
AKAP10	0.902379
AKAP13	0.94517
AKAP17A	0.908875
AKAP7	0.895744
AKAP8L	0.938659
AKAP9	0.937134
AKIRIN1	0.938307
AKR1A1	0.914193
AKR1B10	0.913112
AKR1B15	0.91896
AKR1C1	0.970439
AKR1C2	0.972481
AKR1C3	0.977503
AKR1C4	0.981059
AKR7A2	0.956399
AKR7A3	0.945181
AKR7L	0.88756
AKT1	0.940928
AKT1S1	0.919044
AKT2	0.956531
AL161626.1	0.940434
ALDH18A1	1.00875
ALDH1A1	0.917489
ALDH2	0.94663
ALDH3A1	0.906265
ALDH3A2	0.945383
ALDH3B1	0.92536
ALDH6A1	0.912719
ALDH7A1	0.943249
ALDH9A1	0.945558
ALDOA	0.933282
ALDOB	0.894026
ALG13	0.938907
ALG14	0.91449
ALG3	0.920094
ALKBH5	0.928349
ALKBH7	0.953425
ALOX5	0.893451
ALYREF	0.932437
AMD1	0.931388
AMFR	0.951777
AMN	0.94221
AMOT	0.961173
ANAPC11	0.940272
ANAPC13	0.924315
ANAPC16	0.928391
ANAPC5	0.887354
ANG	0.951544
ANK3	0.959959
ANKEF1	0.934775
ANKIB1	0.918151
ANKRD10	0.91406
ANKRD11	0.92091
ANKRD12	0.95092
ANKRD17	0.935303
ANKRD18A	0.964662
ANKRD22	0.979104
ANKRD36	0.913037
ANKRD52	0.942753
ANKRD9	0.921168
ANLN	0.931659
ANO1	0.936516
ANO10	0.910601
ANP32A	0.909549
ANP32B	0.94166
ANP32E	0.93919
ANPEP	0.922732
ANXA1	0.920304
ANXA10	0.947497
ANXA11	0.938208
ANXA2	0.915992
ANXA2P2	0.923196
ANXA3	0.93892
ANXA4	0.910403
ANXA5	0.901575
ANXA7	0.916565
AOC1	0.920147
AP000936.1	0.939869
AP1B1	0.943495
AP1G1	0.948293
AP1G2	0.931895
AP1M2	0.93675
AP1S1	0.944361
AP2A2	0.936269
AP2B1	0.924244
AP2M1	0.928252
AP2S1	0.955801
AP3B1	0.969867
AP3D1	0.947424
AP3M1	0.898532
AP3S1	0.883456
AP3S2	0.921949
APEH	0.901339
APEX1	0.883861
APEX2	0.932721
APH1A	0.922975
API5	0.94112
APIP	0.960451
APLP2	0.944405
APMAP	0.969388
APOA1BP	0.909833
APOBEC3B	0.948337
APOBEC3C	0.927744
APOE	0.909272
APOL1	0.915129
APOL6	0.932029
APP	0.929841
APPL1	0.941248
APPL2	0.928162
APRT	0.967608
AQP1	0.927628
AQP3	0.908559
AQP5	0.975153
AQR	0.955213
ARAF	0.88547
ARCN1	0.935555
ARF1	0.94705
ARF3	0.880624
ARF4	0.917871
ARF6	0.932101
ARFGAP2	0.949136
ARFGAP3	0.950805
ARFGEF2	0.945279
ARFIP1	0.961566
ARFIP2	0.930478
ARGLU1	0.978064
ARHGAP1	0.951144
ARHGAP11A	0.920495
ARHGAP11B	0.965292
ARHGAP12	0.96119
ARHGAP21	0.975312
ARHGAP24	0.928216
ARHGAP26	0.964371
ARHGAP32	0.93722
ARHGAP5	0.965254
ARHGDIA	0.927484
ARHGDIB	0.888296
ARHGEF10L	0.906345
ARHGEF12	0.953045
ARHGEF16	0.962981
ARHGEF2	0.911776
ARHGEF40	0.928693
ARHGEF6	0.899561
ARHGEF9	0.941342
ARID1A	0.96852
ARID1B	1.00155
ARID2	0.941752
ARID4B	0.952543
ARID5B	0.947723
ARL1	0.954314
ARL14	0.935937
ARL2BP	0.965622
ARL3	0.938581
ARL5A	0.96288
ARL6IP1	0.855995
ARL6IP1P2	0.970178
ARL6IP5	0.921403
ARMC1	0.937245
ARMC8	0.944105
ARMCX3	0.936746
ARPC1A	0.920098
ARPC1B	0.990064
ARPC2	0.970595
ARPC3	0.939966
ARPC4	0.956003
ARPC5	0.93434
ARPP19	1.02071
ARRDC1	0.889092
ARRDC4	0.946051
ARSD	0.977983
ARV1	0.871054
ASAH1	0.885673
ASAP2	0.926858
ASB8	0.883485
ASCC1	0.944556
ASCC2	0.931018
ASCL2	0.973041
ASF1B	0.966173
ASH1L	0.927453
ASH2L	0.972373
ASIC3	0.909272
ASNA1	0.926897
ASPH	0.920018
ASPHD2	0.954916
ASPM	0.939593
ASRGL1	0.936263
ASS1	0.874868
ASUN	0.941318
ATAD1	0.936513
ATAD2	0.899834
ATAD3A	0.882672
ATE1	0.96225
ATF3	0.971429
ATF4	0.925844
ATF4P3	0.921376
ATF4P4	0.931313
ATF6	0.948957
ATF6B	0.938163
ATF7IP2	0.888949
ATG10	0.914983
ATG12	0.894706
ATG13	0.93437
ATG16L2	0.904887
ATG3	0.917403
ATIC	0.899512
ATL2	0.879037
ATL3	0.90112
ATN1	0.915897
ATP10B	0.939678
ATP11A	0.958414
ATP11B	0.987901
ATP1A1	0.931322
ATP1B1	0.897562
ATP1B3	0.935393
ATP2A2	0.905608
ATP2A3	0.932068
ATP2B1	0.927009
ATP2C1	0.899174
ATP2C2	0.937138
ATP5A1	0.879191
ATP5B	0.954993
ATP5C1	0.940242
ATP5D	0.93987
ATP5E	0.911514
ATP5EP2	0.949926
ATP5F1	0.92071
ATP5G1	0.942111
ATP5G2	0.946361
ATP5G3	0.913288
ATP5H	0.921906
ATP5I	0.923591
ATP5J	0.91868
ATP5J2	0.910842
ATP5L	0.921354
ATP5L2	0.965553
ATP5O	0.930899
ATP5S	0.92861
ATP5SL	0.966715
ATP6AP1	0.922044
ATP6AP2	0.876855
ATP6V0B	0.903098
ATP6V0D1	0.955362
ATP6V0E1	0.964533
ATP6V1A	0.924749
ATP6V1C1	0.967794
ATP6V1C2	1.00249
ATP6V1D	0.941738
ATP6V1E1	0.935762
ATP6V1G1	0.954259
ATP7B	0.958722
ATP8B1	0.910369
ATP8B5P	0.935318
ATP9A	0.896894
ATPAF1	0.98598
ATPIF1	0.92454
ATR	0.921373
ATRAID	0.897508
ATRX	0.934269
ATXN10	0.945222
ATXN2	0.927185
ATXN2L	0.94382
ATXN7L3B	0.959048
AUH	0.924907
AUP1	0.933468
AURKA	0.921695
AURKAIP1	0.918414
AURKB	0.952603
AXDND1	0.930659
AXIN2	0.948603
AZGP1	0.922941
AZIN1	0.884494
B2M	0.900267
B3GALT5	0.93342
B3GNT3	0.961585
B3GNT5	0.954228
B4GALT1	0.934226
B4GALT3	0.947509
B4GALT4	0.95703
B4GALT5	0.931968
BABAM1	0.919952
BACE2	0.962414
BAD	0.956567
BAG1	0.941992
BAG5	0.977423
BAG6	0.95663
BAIAP2	0.935014
BAIAP2L1	0.999582
BAIAP2L2	0.925102
BAK1	0.910617
BAK1P1	0.897419
BANF1	0.97599
BARD1	0.940523
BAX	0.940664
BAZ1A	0.923982
BAZ1B	0.92935
BAZ2A	0.929989
BAZ2B	0.957223
BBX	0.917497
BCAP29	0.938652
BCAP31	0.934415
BCAS1	0.947824
BCCIP	0.934488
BCKDK	0.978498
BCL10	0.94236
BCL11B	0.939419
BCL2L1	0.872277
BCL2L14	0.883352
BCL3	0.931407
BCL7A	0.911921
BCL7C	0.942336
BCLAF1	0.978894
BCS1L	0.919018
BDH1	0.947671
BDP1	0.934199
BECN1	0.931143
BET1	0.967956
BET1L	0.92355
BFAR	0.937734
BHLHE40	0.881389
BHLHE41	0.921211
BIK	0.904729
BIN1	0.934886
BIN3	0.965383
BIRC2	0.93424
BIRC3	0.933447
BIRC5	0.92864
BIRC6	0.951776
BIVM	0.908155
BLNK	0.934934
BLOC1S1	0.908987
BLOC1S6	0.923297
BLVRB	0.938956
BMP2K	0.924622
BMP4	0.937351
BMP7	0.919391
BNIP1	0.925222
BNIP3L	0.934966
BOLA2B	0.957836
BOLA3	0.916452
BPNT1	0.954863
BPTF	0.923032
BRCA1	0.943611
BRCC3	0.990116
BRD2	0.94141
BRD3	0.950643
BRD4	0.919472
BRD7	0.921888
BRD7P2	0.936127
BRD8	0.930522
BRD9	0.887558
BRI3	0.914073
BRI3BP	0.905641
BRK1	0.91232
BRMS1	0.955008
BROX	0.952074
BRSK1	0.916854
BSDC1	0.962148
BSG	0.943892
BTBD1	0.940075
BTBD2	0.939707
BTBD3	0.936262
BTBD6	0.909495
BTBD7	0.956994
BTF3	0.925573
BTG1	0.945139
BTG2	0.92466
BTK	0.909272
BTNL8	0.927319
BUB1	0.944117
BUB1B	0.975595
BUB3	0.90978
BUD31	0.957402
BZW1	0.907174
BZW2	0.940866
C10orf118	0.943287
C10orf32	0.981717
C10orf76	0.901471
C11orf24	0.941273
C11orf48	0.903954
C11orf54	0.965247
C11orf57	0.91303
C11orf58	0.906325
C11orf83	0.963805
C12orf23	0.934727
C12orf57	0.919219
C12orf75	0.929728
C14orf1	0.91422
C14orf105	0.90391
C14orf119	0.935999
C14orf166	0.947684
C14orf2	0.952256
C15orf48	0.923605
C16orf13	0.855249
C16orf58	0.937505
C16orf72	0.897713
C17orf62	0.929441
C17orf89	0.953917
C19orf10	0.893856
C19orf24	0.899729
C19orf43	0.908064
C19orf48	0.920965
C19orf53	0.943959
C19orf55	0.938744
C19orf70	0.965682
C19orf77	0.949366
C1GALT1	0.956633
C1orf106	0.958641
C1orf116	0.918182
C1orf122	0.920048
C1orf123	0.906937
C1orf131	0.923585
C1orf172	0.966788
C1orf174	0.943624
C1orf186	0.908784
C1orf210	0.931663
C1orf43	0.925102
C1orf56	0.938238
C1orf63	0.926847
C1orf85	0.940436
C1orf86	0.938251
C1RL	0.938702
C21orf59	0.962912
C22orf29	0.941764
C22orf34	0.935367
C2orf69	0.974881
C2orf88	0.896688
C4orf3	0.92493
C5orf24	0.920881
C5orf45	0.983854
C5orf56	0.906223
C6orf106	0.926221
C6orf120	0.902695
C6orf132	0.909197
C6orf136	0.946363
C6orf141	0.877682
C6orf203	0.904985
C6orf211	0.937214
C6orf48	0.90406
C6orf58	0.967782
C6orf62	0.939123
C6orf89	0.936573
C7orf31	0.975298
C7orf50	0.914121
C7orf60	0.974707
C7orf73	0.94469
C8orf4	0.985886
C8orf59	0.922873
C9orf142	0.896269
C9orf152	0.940002
C9orf16	0.933264
C9orf78	0.885926
CA12	0.898239
CA13	0.917093
CA2	0.911802
CA9	0.926683
CAAP1	0.934132
CAB39	0.925078
CABIN1	0.942712
CACFD1	0.936574
CACYBP	0.93164
CADPS	0.883009
CALCOCO2	0.97139
CALM1	0.906435
CALM2	0.924209
CALM3	0.896314
CALR	0.936045
CALU	0.92634
CAMK2D	0.929368
CAMK2G	0.920681
CAMK2N1	0.949617
CAMTA1	0.939883
CAND1	0.910809
CANT1	0.880577
CANX	0.936254
CAP1	0.898294
CAPG	0.913123
CAPN1	0.911184
CAPN12	0.944002
CAPN15	0.920526
CAPN2	0.952722
CAPN5	0.934164
CAPN8	0.924572
CAPN9	0.938748
CAPNS1	0.902264
CAPRIN1	0.956264
CAPZA1	0.941216
CAPZA2	0.937095
CAPZB	0.96193
CARD10	0.913783
CARHSP1	0.931847
CARM1	0.928307
CARS2	0.884994
CASC3	0.94169
CASC4	0.907907
CASC5	0.962055
CASD1	0.910824
CASK	0.967817
CASP10	0.893583
CASP4	0.944859
CASP6	0.952646
CASP7	0.936484
CAST	0.927706
CASZ1	1.00163
CAT	0.948972
CBFB	0.902691
CBLC	0.921917
CBR1	0.890679
CBR4	0.931838
CBWD1	0.92437
CBWD2	0.922379
CBWD3	0.930867
CBWD5	0.920935
CBWD6	0.957725
CBX3	0.925153
CBX5	0.95869
CBX6	0.934974
CC2D1A	0.907427
CC2D1B	0.912091
CCAR1	0.934731
CCDC115	0.936706
CCDC12	0.91562
CCDC124	0.880376
CCDC14	0.940821
CCDC24	0.94356
CCDC25	0.950972
CCDC34	0.975647
CCDC47	0.951834
CCDC53	0.943767
CCDC6	0.9643
CCDC68	0.947645
CCDC84	0.94761
CCDC85B	0.937626
CCDC85C	0.934776
CCDC88C	0.917978
CCL15	0.918448
CCL20	0.918046
CCL28	0.939163
CCNA2	0.900426
CCNB1	0.923138
CCNB2	0.937917
CCNC	0.8434
CCND1	0.979484
CCND3	0.861468
CCNG1	0.878708
CCNG2	0.942485
CCNI	0.903043
CCNK	0.941531
CCNL1	0.897808
CCNL2	0.915079
CCNO	0.92646
CCNT1	0.947626
CCNY	0.892233
CCSER2	0.972372
CCT2	0.896572
CCT3	0.935189
CCT4	0.887409
CCT5	0.922999
CCT6A	0.942609
CCT7	0.934736
CCT8	0.946055
CCZ1	0.90019
CCZ1B	0.921752
CD151	0.920883
CD164	0.985704
CD2AP	0.935276
CD320	0.916286
CD37	0.906457
CD38	0.902597
CD44	0.858691
CD46	0.931747
CD47	0.919416
CD55	0.930251
CD59	0.932815
CD63	0.928176
CD74	0.871254
CD81	0.962005
CD82	0.922797
CD84	0.909272
CD9	0.950475
CD97	0.94274
CD99	0.897415
CDC123	0.975665
CDC14B	0.959458
CDC16	0.941807
CDC20	0.926764
CDC25A	0.918619
CDC25B	0.956892
CDC27	0.941867
CDC34	0.943736
CDC37	0.949112
CDC42	0.90919
CDC42BPA	0.944745
CDC42BPB	0.955228
CDC42EP1	0.944404
CDC42EP4	0.944855
CDC42EP5	0.932134
CDC42SE1	0.94621
CDC42SE2	0.924644
CDC45	0.918246
CDC73	0.92391
CDCA2	0.93392
CDCA3	0.933044
CDCA7	0.922257
CDCA8	0.918914
CDCP1	0.945128
CDH1	0.92336
CDH17	0.920256
CDHR2	0.929825
CDHR5	0.916462
CDIPT	0.887641
CDK1	0.91561
CDK10	0.927804
CDK11B	0.953726
CDK12	0.972685
CDK16	0.92908
CDK2AP2	0.900776
CDK4	0.96595
CDK5RAP3	0.895103
CDK6	0.896403
CDKN1A	0.93035
CDKN1B	0.926465
CDKN2AIPNL	0.919644
CDKN2C	0.954552
CDKN2D	0.957565
CDKN3	0.942002
CDR2L	0.921064
CDS1	0.898145
CDV3	0.916225
CDX1	0.895948
CDX2	0.95525
CEACAM1	0.922339
CEACAM5	0.900786
CEACAM6	0.882985
CEBPD	0.997734
CEBPG	0.94751
CEBPZ.AS1	0.926853
CELF1	0.895431
CENPA	0.948132
CENPB	0.909193
CENPE	0.921192
CENPF	0.917618
CENPK	0.92845
CENPM	0.933244
CENPU	0.930058
CENPV	0.905949
CENPW	0.948722
CEP170B	0.950728
CEP192	0.901694
CEP350	0.907789
CEP55	0.938837
CEP57	0.973655
CEP97	0.90997
CEPT1	0.911891
CERS2	0.939163
CERS6	0.941303
CES2	0.925456
CES3	0.892202
CETN2	0.933643
CFDP1	0.948188
CFL1	0.905041
CFLAR	0.923754
CFTR	0.895981
CGB5	0.903127
CGN	0.942361
CHAF1A	0.933145
CHCHD1	0.928707
CHCHD10	0.928647
CHCHD2	0.883715
CHCHD5	0.994006
CHD1L	0.925824
CHD2	0.945043
CHD3	0.92575
CHD4	0.943603
CHD6	0.928857
CHD7	0.991758
CHD9	0.887097
CHDH	0.929575
CHEK1	0.907798
CHERP	0.945278
CHKA	0.984804
CHMP1B	0.931035
CHMP2A	0.915819
CHMP2B	0.93163
CHMP3	0.909755
CHMP4B	0.964738
CHMP4C	0.940339
CHMP5	0.923797
CHORDC1	0.923114
CHP1	0.94818
CHPF	0.930972
CHPT1	0.946363
CHRAC1	0.899247
CHTF8	0.952435
CHTOP	0.951783
CIAO1	0.980438
CIAPIN1	0.902063
CIB1	0.898021
CIR1	0.883391
CIRBP	0.919541
CISD1	0.979558
CISD2	0.907891
CISD3	0.948683
CITED4	0.905943
CKAP2	0.975543
CKAP2L	0.975855
CKAP4	0.894267
CKAP5	0.930588
CKB	0.948293
CKMT1A	0.907133
CKMT1B	0.912179
CKS1B	0.947796
CKS2	0.910197
CLCN3	0.913215
CLDN12	0.956479
CLDN15	0.928181
CLDN18	0.918696
CLDN2	0.954553
CLDN3	0.947891
CLDN4	0.904344
CLDN7	0.902945
CLDND1	0.95598
CLIC1	0.954196
CLINT1	0.93183
CLIP1	0.914023
CLK2	0.927543
CLMN	0.947454
CLN3	0.935934
CLN6	0.942863
CLNS1A	0.890339
CLOCK	0.949328
CLPP	0.929789
CLPTM1	0.952362
CLPTM1L	0.896091
CLSTN1	0.922396
CLTA	0.921576
CLTB	0.916797
CLTC	0.924641
CLU	0.924995
CLUH	0.927238
CLYBL	0.918431
CMAS	0.9407
CMBL	0.904916
CMC1	0.944321
CMC2	0.964438
CMIP	0.957581
CMPK1	0.938756
CMSS1	0.904931
CMTM3	0.905287
CMTM4	0.941505
CMTM6	0.905438
CNBP	0.927633
CNDP2	0.936434
CNIH1	0.924379
CNIH4	0.971367
CNN3	0.89216
CNOT1	0.965029
CNOT2	0.929025
CNOT3	0.89903
CNOT7	0.918266
CNOT8	0.899174
CNPPD1	0.918688
CNPY2	0.899283
COA1	0.938295
COA3	0.921222
COA4	0.938975
COA5	0.926884
COA6	0.930878
COBLL1	0.93916
COG2	0.97258
COL17A1	0.890255
COL18A1	0.947862
COL27A1	0.880584
COL4A2	0.864771
COL4A3BP	0.944219
COLCA2	0.883207
COLGALT1	0.933963
COLGALT2	0.926091
COMMD4	0.942313
COMMD6	0.93755
COMMD8	0.95776
COMT	0.954718
COPA	0.934501
COPB1	0.947489
COPB2	0.961214
COPE	0.95066
COPG1	0.94527
COPS2	0.944753
COPS6	0.965001
COPS7A	0.897555
COPZ1	0.926021
COQ5	0.945299
CORO1B	0.949575
CORO1C	0.933397
CORO2A	0.942583
COTL1	0.918211
COX11	0.938836
COX14	0.96094
COX16	0.922967
COX17	0.910497
COX18	0.901867
COX20	0.900277
COX4I1	0.918371
COX5A	0.925565
COX5B	0.943063
COX6A1	0.926302
COX6A1P2	0.933116
COX6B1	0.930045
COX6C	0.951669
COX7A2	0.923105
COX7A2L	0.938527
COX7B	0.935217
COX7C	0.940848
COX7CP1	0.911717
COX8A	0.962749
CPA3	0.847119
CPD	0.92429
CPNE3	1.00509
CPS1	0.939194
CPSF1	0.96633
CPSF2	0.961976
CPSF6	0.974584
CPSF7	0.94821
CPT1A	0.950786
CRAT	0.953991
CREB3L1	0.923604
CREB3L2	0.957028
CREBBP	0.914481
CREBRF	0.9351
CREG1	0.900226
CRELD2	0.949596
CRIP1	0.94652
CRIP2	0.946487
CRK	0.947121
CRKL	0.920826
CRLS1	0.903286
CRTAP	0.92871
CRYL1	0.920387
CRYZ	0.901079
CRYZL1	0.964977
CS	0.90913
CSDE1	0.935674
CSE1L	0.923879
CSF2RB	0.916131
CSK	0.958608
CSNK1A1	0.938605
CSNK1D	0.934923
CSNK1E	0.887398
CSNK1G1	0.942413
CSNK1G2	0.932914
CSNK1G3	0.959191
CSNK2A1	0.906276
CSNK2B	0.96116
CSPP1	0.921563
CSRNP1	0.993747
CSRP1	0.943219
CST3	0.887671
CSTB	0.90324
CTA.204B4.2	0.911749
CTA.276O3.4	0.923933
CTB.33G10.1	0.878585
CTB.36O1.7	0.985681
CTB.63M22.1	0.977566
CTB.79E8.3	0.904018
CTBP1	0.933046
CTBP2	0.921018
CTBS	0.931467
CTC.228N24.3	0.907567
CTC.425F1.4	0.956271
CTC.444N24.11	0.915868
CTC.451P13.1	0.942468
CTC.471F3.4	0.913504
CTC.484M2.1	0.938954
CTC.503J8.6	0.948082
CTC.510F12.6	0.921145
CTC.575D19.1	0.926376
CTD.2031P19.4	0.932173
CTD.2033A16.1	0.903961
CTD.2161E19.1	0.940684
CTD.2192J16.15	0.943325
CTD.2228K2.5	0.871629
CTD.2228K2.7	0.953282
CTD.2231E14.8	0.880231
CTD.2287O16.1	0.931025
CTD.2301A4.3	0.930824
CTD.2328D6.1	0.937707
CTD.2547E10.2	0.911074
CTD.2636A23.2	0.956748
CTD.2666L21.3	0.916519
CTD.3035D6.1	0.973072
CTDNEP1	0.941448
CTDSP1	0.916847
CTDSP2	0.91125
CTDSPL	0.964165
CTNNA1	0.926803
CTNNB1	0.918349
CTNNBIP1	0.936229
CTNND1	0.935644
CTR9	0.966506
CTSA	0.93317
CTSB	0.899195
CTSC	0.961099
CTSD	0.949539
CTSE	0.949095
CTSH	0.954449
CTSS	0.932914
CTTN	0.946409
CUEDC2	0.948666
CUL1	0.923809
CUL3	0.954203
CUL4A	0.961584
CUTA	0.940617
CUTC	0.92361
CUX1	0.919431
CWC15	0.952637
CXADR	0.950363
CXCL1	0.93725
CXCL16	0.893003
CXCL17	0.937304
CXCL2	0.938681
CXCL3	0.915268
CXCR4	0.933506
CXXC5	0.957854
CYB561	0.922634
CYB561A3	0.899167
CYB561D1	0.925583
CYB561D2	0.937462
CYB5A	0.931314
CYB5B	0.982586
CYB5R3	0.943319
CYB5RL	0.907053
CYBA	0.945329
CYC1	0.960587
CYCS	0.911685
CYFIP1	0.920692
CYP2C18	0.925708
CYP2C9	0.926926
CYP2S1	0.911703
CYP3A5	0.930343
CYP4F12	0.941015
CYSTM1	0.941318
CYTH2	0.971953
D2HGDH	0.904671
DAB2IP	0.93083
DACH1	0.940418
DAD1	0.942332
DAG1	0.918525
DANCR	0.884768
DAP	0.934166
DAP3	0.942568
DAPK1	0.946785
DARS	0.93322
DAXX	0.929966
DAZ1	0.947131
DAZ2	0.928665
DAZ3	0.927559
DAZ4	0.90409
DAZAP1	0.967931
DAZAP2	0.938403
DBF4	0.910084
DBF4P1	0.916701
DBI	0.895691
DBNL	0.954861
DBT	0.945421
DCAF11	0.974366
DCAF12	0.946357
DCAF13	0.925408
DCAF6	0.948516
DCAF7	0.949261
DCAF8	0.965241
DCK	0.915322
DCLRE1C	0.907947
DCP1A	0.917392
DCTD	0.904253
DCTN1	0.932101
DCTN2	0.96379
DCTN3	0.949291
DCTPP1	0.911034
DCUN1D1	0.943169
DCXR	0.920937
DDAH1	0.926683
DDAH2	0.970073
DDB1	0.963415
DDC	0.908558
DDI2	0.960229
DDIT4	0.894135
DDOST	0.980096
DDR1	1.01347
DDRGK1	0.893617
DDT	0.913927
DDTL	0.919362
DDX1	0.936021
DDX11	0.940207
DDX17	0.967613
DDX18	0.952301
DDX19A	0.936511
DDX21	0.936217
DDX23	0.951677
DDX27	0.968826
DDX3X	0.969414
DDX41	0.943304
DDX42	0.894113
DDX46	0.914278
DDX5	0.90987
DDX51	0.906926
DDX52	0.978437
DDX59	0.923633
DDX60L	0.903168
DECR1	0.945275
DECR2	0.982879
DEGS2	0.921126
DEK	0.92356
DENND4C	0.93315
DENND6A	0.941167
DENR	0.915464
DEPDC1	0.933792
DEPDC1B	0.944507
DEPTOR	0.926199
DERA	0.927513
DERL1	0.93684
DERL2	0.94464
DEXI	0.910334
DFFA	0.956252
DGAT1	0.969503
DGCR2	0.969319
DGKA	0.969908
DGKD	0.92518
DGKZ	0.91793
DGUOK	0.964652
DHCR24	0.962797
DHCR7	0.914632
DHDDS	0.95271
DHFR	0.919031
DHRS11	0.911088
DHRS3	0.923006
DHRS4	0.963877
DHRS4.AS1	0.969062
DHRS4L2	0.954159
DHRS7	0.892155
DHRS9	0.894708
DHTKD1	0.953714
DHX15	0.923011
DHX29	0.933778
DHX36	0.937098
DHX9	0.920781
DIAPH1	0.92136
DIDO1	0.958507
DIP2A	0.906026
DIP2B	0.966478
DKC1	0.911938
DLAT	0.921202
DLD	0.945176
DLG1	0.868145
DLG3	0.925254
DLGAP4	0.942417
DLGAP5	0.95392
DLST	0.896479
DMAP1	0.922434
DMBT1	0.925555
DMWD	0.908518
DMXL2	0.979286
DNA2	0.913917
DNAJA1	0.933682
DNAJA2	0.948051
DNAJA3	0.971591
DNAJB1	0.970169
DNAJB11	0.932435
DNAJB12	0.925095
DNAJB14	1.00149
DNAJB6	0.973141
DNAJC1	0.946611
DNAJC10	0.908076
DNAJC11	0.970309
DNAJC13	0.953351
DNAJC15	0.912783
DNAJC16	0.963918
DNAJC2	0.912746
DNAJC21	0.960831
DNAJC22	0.93298
DNAJC3	0.937495
DNAJC7	0.927994
DNAJC9	0.91416
DNASE2	0.961846
DNM2	0.933675
DNMBP	0.975262
DNMT1	0.946933
DNPEP	0.920487
DNPH1	0.958543
DNTTIP1	0.969697
DOCK5	0.892343
DOCK6	0.897188
DOK3	0.911408
DOK4	0.947584
DOPEY2	0.937941
DPCR1	0.926408
DPM1	0.913204
DPM2	0.976349
DPM3	0.939942
DPP4	0.914091
DPP8	0.88745
DPP9	0.961855
DPY19L1	0.972685
DPY30	0.928195
DPYSL2	0.974959
DR1	0.894465
DRAM2	0.917152
DSC2	0.916205
DSG2	0.91524
DSP	0.951323
DST	0.917567
DSTN	0.915445
DTYMK	0.96044
DUS1L	0.895041
DUSP1	0.945159
DUSP18	0.942513
DUSP23	0.966756
DUSP3	0.917043
DUSP4	0.934923
DUSP6	0.930854
DUT	0.95179
DVL1	0.914009
DVL3	0.924496
DYNC1H1	0.939941
DYNC1I2	0.950644
DYNC1LI2	0.921598
DYNLL1	0.920591
DYNLL1P1	0.957098
DYNLL2	0.922631
DYNLRB1	0.941381
DYNLT1	0.909905
DYNLT3	0.949431
DYRK2	0.937523
E2F4	0.915748
EBNA1BP2	0.934126
EBP	0.91637
EBPL	0.913171
ECE1	0.893405
ECH1	0.954643
ECHS1	0.92451
ECI1	0.913177
ECT2	0.939096
EDEM2	0.91685
EDEM3	0.956015
EDF1	0.929598
EDN1	0.966033
EED	0.889457
EEF1A1	0.905559
EEF1A1P11	0.911073
EEF1A1P13	0.969547
EEF1A1P19	0.965329
EEF1A1P5	0.897904
EEF1A1P6	0.933443
EEF1A1P9	0.955607
EEF1B2	0.955965
EEF1B2P1	0.932231
EEF1B2P2	0.939764
EEF1B2P3	0.923884
EEF1D	0.938117
EEF2	0.932161
EFCAB14	0.928456
EFCAB4A	0.967768
EFHC1	0.901789
EFHD2	0.954349
EFNA1	0.94379
EFNA2	0.885369
EFNB1	0.933273
EFNB2	0.934137
EFR3A	0.977456
EFTUD2	0.973914
EGFR	0.942405
EGLN1	0.879413
EGR1	1.01591
EHBP1	0.931424
EHBP1L1	0.918921
EHF	0.965371
EHMT1	0.927563
EHMT2	0.923567
EI24	0.929688
EID1	0.881625
EIF1	0.923547
EIF1AX	0.920525
EIF1AY	0.92459
EIF1B	0.960081
EIF2A	0.93175
EIF2AK1	0.959946
EIF2AK2	0.973673
EIF2B5	0.932584
EIF2S1	0.957516
EIF2S2	0.964858
EIF2S2P4	0.993019
EIF2S3	0.950979
EIF3A	0.956715
EIF3B	0.948767
EIF3C	0.936604
EIF3CL	0.928032
EIF3D	0.89742
EIF3E	0.950771
EIF3F	0.936125
EIF3FP3	0.950586
EIF3G	0.937203
EIF3H	0.939727
EIF3I	0.929828
EIF3J	0.969564
EIF3K	0.925762
EIF3L	0.930122
EIF3M	0.938777
EIF4A1P10	0.965307
EIF4A2	0.948005
EIF4A3	0.939295
EIF4B	0.929013
EIF4BP3	0.967715
EIF4E	0.949859
EIF4E2	0.910304
EIF4EBP1	0.933954
EIF4EBP2	0.932292
EIF4G1	0.936094
EIF4G2	0.914345
EIF4H	0.960026
EIF5	0.915236
EIF5A	0.920193
EIF5AL1	0.912955
EIF5B	0.916491
EIF6	0.952401
ELAVL1	0.966004
ELF3	0.915587
ELK4	0.97396
ELL2	0.978843
ELMO3	0.957815
ELOVL1	0.949088
ELOVL6	0.90373
ELP2	0.92941
EMB	1.00983
EMC10	0.956123
EMC4	0.928197
EMC6	0.917149
EMC7	0.925025
EMC8	0.913648
EMD	0.916386
EML4	0.925647
EMP2	0.964824
ENAH	0.930524
ENC1	0.943525
ENGASE	0.869592
ENO1	0.900311
ENOSF1	0.95856
ENSA	0.919391
ENTPD5	0.921195
ENTPD6	0.957926
ENY2	0.940722
EPAS1	0.931445
EPB41L1	0.953103
EPB41L4A.AS1	0.955753
EPB41L4B	0.948038
EPC1	0.947737
EPCAM	0.917127
EPHA1	0.944572
EPHB2	0.937025
EPHB3	0.965802
EPHB4	0.92911
EPHX2	0.928829
EPM2AIP1	0.940737
EPN1	0.938867
EPN3	0.945867
EPRS	0.975425
EPS15	0.949336
EPS8	0.928569
EPS8L1	0.96147
EPS8L2	0.931178
EPS8L3	0.945335
EPT1	0.936476
ERAP1	0.897458
ERBB2	1.01006
ERBB2IP	0.965703
ERBB3	0.938637
ERCC6L2	0.932604
ERGIC1	0.983203
ERGIC3	0.963653
ERH	0.91016
ERI3	0.922645
ERLEC1	0.902242
ERLIN1	0.930227
ERMARD	0.900301
ERN2	0.916742
ERO1L	0.9481
ERP29	0.946974
ERP44	0.927815
ERRFI1	0.940179
ESCO2	0.956268
ESD	0.924034
ESF1	0.955163
ESPL1	0.930386
ESRP1	0.932591
ESRP2	0.921131
ESRRA	0.934537
ESYT1	0.896726
ESYT2	0.920626
ETF1	0.916393
ETFA	0.954143
ETFB	0.905883
ETFDH	0.959063
ETHE1	0.921054
ETNK1	0.919176
ETS2	0.951205
ETV6	0.951585
EVPL	0.90122
EWSR1	0.933508
EXOC6	0.9214
EXOC6B	0.891493
EXOC7	0.935038
EXT1	0.974414
EXTL3	0.888505
EYA2	0.952691
EZH2	0.950564
EZR	0.892802
F11R	0.929561
F2RL1	0.938783
F3	0.980974
F8A1	0.948563
F8A2	0.933588
F8A3	0.955531
FA2H	0.975768
FABP1	0.869083
FABP2	0.901327
FABP5	0.874992
FABP5P1	0.908929
FABP5P2	0.944128
FABP5P7	0.896411
FAF1	0.921393
FAHD1	0.924734
FAM102A	0.914168
FAM102B	0.94806
FAM105A	0.929292
FAM105B	0.940286
FAM107B	0.947374
FAM109A	0.949737
FAM111B	0.91207
FAM114A1	0.93344
FAM114A2	0.90386
FAM115A	0.943691
FAM120A	0.938878
FAM129B	0.920779
FAM133B	0.934121
FAM134A	0.949438
FAM134B	0.963852
FAM134C	0.992472
FAM135A	0.909125
FAM136A	0.922615
FAM13A	1.01359
FAM160A2	0.90323
FAM162A	0.946199
FAM168A	0.916731
FAM168B	0.950548
FAM171A1	0.88821
FAM174B	0.950642
FAM177A1	0.847203
FAM192A	0.914832
FAM195A	0.908628
FAM200B	0.953006
FAM207A	0.928436
FAM20B	0.904557
FAM210B	0.951534
FAM211A	0.962555
FAM211A.AS1	0.90686
FAM213A	0.962346
FAM213B	0.93564
FAM214B	0.941654
FAM215B	0.912799
FAM222B	0.92991
FAM35A	0.966053
FAM3A	0.940572
FAM3B	0.937447
FAM3C	0.908179
FAM3D	0.944055
FAM45A	0.938061
FAM46A	0.944886
FAM47E.STBD1	0.917565
FAM57A	0.912608
FAM60A	0.911148
FAM63B	0.934464
FAM72A	0.974893
FAM72B	0.960633
FAM72D	0.956182
FAM73A	0.969144
FAM73B	0.968105
FAM83D	0.924367
FAM83E	0.947973
FAM83G	0.925357
FAM83H	0.947974
FAM83H.AS1	0.901856
FAM84A	0.967439
FAM84B	0.89994
FAM91A1	0.946721
FAM96A	0.902447
FAM96B	0.920761
FAM98A	0.94599
FAM98C	0.94091
FANCA	0.893453
FANCD2	0.945703
FANCF	0.941274
FANCL	0.931545
FAR1	0.918189
FARP1	0.9976
FARP2	0.939321
FARSA	0.952954
FARSB	0.946173
FASN	0.974074
FASTK	0.916813
FASTKD1	0.969717
FAT1	0.957418
FAU	0.942689
FAUP1	0.890619
FBL	0.940842
FBLIM1	0.930067
FBP1	0.913029
FBRS	0.933784
FBRSL1	0.899156
FBXL15	0.963323
FBXL17	0.95751
FBXO18	0.920482
FBXO3	0.951276
FBXO31	0.917883
FBXO5	0.904507
FBXO7	0.926083
FBXO9	0.929798
FBXW5	0.926333
FBXW9	0.909011
FCER1G	0.899764
FCF1	0.955602
FCGBP	0.929211
FCGRT	0.944513
FDFT1	0.930999
FDPS	0.93247
FDX1	0.915442
FEM1C	0.95868
FEN1	0.90471
FER1L4	0.939696
FER1L6	0.922062
FERMT1	0.945126
FGD4	0.880231
FGD5.AS1	0.954671
FGFBP1	0.936304
FGFR1OP2	0.948865
FGFR2	0.946776
FGFR4	0.917625
FHIT	0.902528
FHL2	0.930758
FIS1	0.895088
FKBP10	0.916287
FKBP1A	0.903344
FKBP1C	0.920315
FKBP2	0.94365
FKBP3	0.926237
FKBP4	0.945249
FKBP8	0.914967
FLII	0.907648
FLNB	0.878418
FLOT1	0.901158
FLOT2	0.980372
FLRT3	0.855458
FMO5	0.910378
FMOD	0.979068
FNDC3A	0.95609
FNDC3B	0.945028
FNIP2	0.939363
FOLR1	0.93023
FOPNL	0.948453
FOS	0.899011
FOSB	0.944026
FOSL2	0.892361
FOXA1	0.918897
FOXA2	0.906682
FOXM1	0.929981
FOXN3	0.92346
FOXO3	0.940519
FOXP1	0.941067
FOXP4	0.926135
FOXQ1	0.920948
FOXRED1	0.947113
FOXRED2	0.917078
FPGS	0.901145
FRAT2	0.908439
FRG1	0.958561
FRK	0.910201
FTH1	0.910195
FTH1P10	0.888264
FTH1P20	0.917466
FTL	0.940488
FTLP3	0.923441
FUBP1	0.92881
FUBP3	0.911321
FUCA1	0.941626
FUCA2	0.932408
FUK	0.957096
FURIN	0.973973
FUS	0.934661
FUT3	0.913116
FUT4	0.951809
FUT9	0.923715
FXN	0.931045
FXYD3	0.898033
FXYD5	0.946152
FYTTD1	0.864197
FZD3	0.975806
FZD5	0.873293
G2E3	0.958387
G3BP1	0.946293
G3BP2	0.935481
G6PC3	0.962619
GABARAPL2	0.950712
GABRP	0.955628
GADD45A	0.944381
GADD45GIP1	0.976429
GAK	0.946383
GAL3ST1	0.924607
GALC	0.938649
GALE	0.94562
GALK1	0.929109
GALK2	0.924156
GALM	0.957269
GALNT1	0.93301
GALNT10	0.963981
GALNT12	0.927387
GALNT2	0.846953
GALNT3	0.926107
GALNT5	0.983277
GALNT6	0.906529
GALNT7	0.903383
GAN	0.908783
GANAB	0.941723
GAPDH	0.941821
GAPDHP1	0.932535
GAPDHP40	0.958096
GAPDHP65	0.905581
GAR1	0.938053
GAREM	0.96301
GARS	0.923744
GART	0.93596
GAS2L3	0.943741
GAS5	0.887213
GAS6	0.962013
GATA1	0.905287
GATA2	0.902355
GATA6	0.957469
GATAD1	0.976235
GATAD2A	0.926538
GATM	0.942669
GBAS	0.948085
GBF1	0.926284
GBP2	0.951433
GBP3	0.941781
GCA	0.907718
GCC2	0.939577
GCHFR	0.926718
GCN1L1	0.952676
GCNT1	0.936228
GCNT3	0.95505
GDA	0.928109
GDAP2	0.949657
GDE1	0.934862
GDF15	0.933307
GDI2	0.935534
GDPD3	0.915833
GEMIN6	0.934676
GEN1	0.921069
GFM1	0.900671
GFM2	0.941036
GFPT1	0.932893
GGA3	0.947804
GGCT	0.948075
GGH	0.95121
GGNBP2	0.901734
GGPS1	0.938612
GGT6	0.930515
GHITM	0.971102
GID8	0.947971
GIMAP2	0.972855
GINS1	0.924135
GINS2	0.905335
GIPC1	0.912347
GJB1	0.927522
GLB1	0.921739
GLG1	0.94984
GLO1	0.964887
GLOD4	0.939605
GLRX3	0.872037
GLRX5	0.947671
GLTP	0.887624
GLTSCR2	0.942497
GLUD1	0.923066
GLUL	0.897135
GMCL1	0.911524
GMDS	0.912238
GMFB	0.947865
GMNN	0.919824
GMPR	0.970524
GMPR2	0.927523
GMPS	0.895773
GNA11	0.941663
GNA13	0.906345
GNAI2	0.942841
GNAI3	0.883039
GNAQ	0.903117
GNAS	0.903054
GNB1	0.93147
GNB2	0.955909
GNB2L1	0.942561
GNE	0.924759
GNG12	0.948068
GNG5	0.907231
GNL2	0.896446
GNL3	0.903644
GNPNAT1	0.951155
GNPTAB	0.944555
GNPTG	0.921298
GNS	0.940239
GOLGA2	0.952662
GOLGA2P5	0.91661
GOLGA3	0.924038
GOLGA4	0.925941
GOLGA8A	0.957292
GOLGB1	0.936915
GOLIM4	0.921353
GOLM1	0.904167
GOLPH3	0.927495
GORASP2	0.982311
GOSR1	0.976197
GOT1	0.948916
GOT2	0.962109
GP2	0.937659
GPA33	0.898399
GPAA1	0.936304
GPAM	0.900084
GPATCH8	0.920979
GPD1	0.920339
GPD1L	0.933382
GPD2	0.910868
GPI	0.946125
GPN1	0.958678
GPN2	0.903096
GPN3	0.918665
GPR160	0.897251
GPR56	0.965608
GPR89A	0.922267
GPR89B	0.942442
GPR89C	0.917745
GPRC5A	0.949282
GPRC5C	0.987562
GPRIN3	0.925527
GPS1	0.909663
GPSM2	0.941473
GPX1	0.936728
GPX1P1	0.933631
GPX2	0.934967
GPX4	0.909856
GRAMD3	0.938693
GRAMD4	0.917632
GRAP2	0.905287
GRB7	0.972444
GRHPR	0.921307
GRIN2D	0.921671
GRINA	0.906785
GRK6	0.917527
GRN	0.948517
GRPEL1	0.943745
GRSF1	0.91946
GS1.257G1.1	0.91516
GSDMB	0.869498
GSDMD	0.94595
GSK3A	0.91497
GSKIP	0.906588
GSN	0.947153
GSPT1	0.95236
GSR	0.905525
GSTA1	0.94126
GSTA2	0.970174
GSTCD	0.955906
GSTK1	0.940189
GSTM4	0.960689
GSTO1	0.916143
GSTO2	0.940288
GSTP1	0.939953
GSTT1	0.90089
GTF2A2	0.90782
GTF2B	0.971084
GTF2E2	0.892315
GTF2F1	0.932067
GTF2H2	0.954565
GTF2H2B	0.959261
GTF2H2C	0.965064
GTF2I	0.909297
GTF2IRD2	0.943333
GTF2IRD2B	0.931211
GTF3A	0.946166
GTF3C5	0.932371
GTF3C6	0.88102
GTPBP10	0.953065
GTPBP4	0.978359
GTPBP6	0.982971
GTSE1	0.94272
GUCD1	0.939774
GUCY2C	0.884281
GUF1	0.933879
GUK1	0.964753
GUSB	0.927228
GUSBP2	0.924905
H1F0	0.92899
H1FX	0.925327
H2AFJ	0.909883
H2AFV	0.888231
H2AFX	0.989069
H2AFY	0.908912
H2AFZ	0.915015
H3F3A	0.917897
H3F3AP4	0.908566
H3F3AP6	0.929792
H3F3B	0.917701
H3F3BP1	0.93433
H3F3C	0.928465
HADH	0.959666
HADHA	0.942861
HADHB	0.918311
HAGH	0.950196
HARS	0.937411
HAUS1	0.91854
HAX1	0.947972
HBEGF	0.960135
HCFC1	0.863211
HCG18	0.933711
HDAC1	0.979128
HDAC2	0.961319
HDAC3	0.897899
HDDC2	0.888265
HDGF	0.925
HDHD3	0.964468
HDLBP	0.939246
HEATR5B	0.885097
HEBP1	0.962375
HEBP2	0.929679
HECTD1	0.964907
HECTD3	0.960402
HECTD4	0.926379
HELLS	0.911982
HEPH	0.915626
HERC2	0.947718
HERC2P2	0.960379
HERC2P9	0.995704
HERPUD1	0.940252
HERPUD2	0.924197
HES1	0.945272
HES6	0.877508
HEXA	0.913458
HEXIM1	0.909294
HGS	0.922185
HIBCH	0.96208
HID1	0.945171
HIF1A	0.909643
HIGD1A	0.90256
HIGD2A	0.961181
HINT1	0.940767
HINT3	0.959596
HIP1R	0.918768
HIPK1	0.969949
HIPK2	0.938037
HIST1H1D	0.89301
HIST1H2AC	0.976022
HIST1H2BK	0.918543
HIST1H3PS1	0.947905
HIST1H4C	1.02569
HJURP	0.926135
HK1	0.951358
HKDC1	0.928418
HLA.A	0.919606
HLA.B	0.912916
HLA.C	0.913863
HLA.E	0.922553
HLA.J	0.899037
HM13	0.910376
HMBOX1	0.904332
HMG20B	0.984711
HMGA1	0.960275
HMGB1	0.909176
HMGB1P1	0.957116
HMGB1P10	0.93965
HMGB1P24	0.945361
HMGB1P5	0.934121
HMGB2	0.915289
HMGB3	0.929935
HMGCL	0.937125
HMGCR	0.931387
HMGCS1	0.947776
HMGCS2	0.954729
HMGN1	0.916219
HMGN1P38	0.928613
HMGN2	0.939345
HMGN3	0.944902
HMMR	0.926624
HMOX2	0.895277
HN1	0.922115
HN1L	0.924655
HNF1A.AS1	0.939533
HNF4A	0.935229
HNF4G	0.951503
HNMT	0.915985
HNRNPA0	0.93234
HNRNPA1	0.886049
HNRNPA1P48	0.955566
HNRNPA1P7	0.920807
HNRNPA2B1	0.910108
HNRNPA3	0.942018
HNRNPAB	0.899126
HNRNPC	0.898742
HNRNPD	0.921638
HNRNPDL	0.941621
HNRNPF	0.919859
HNRNPH1	0.932605
HNRNPH2	0.918357
HNRNPH3	0.925088
HNRNPK	0.891983
HNRNPL	0.908711
HNRNPLL	0.957401
HNRNPM	0.925979
HNRNPR	0.913568
HNRNPU	0.930007
HNRNPUL1	0.926645
HNRNPUL2	0.933164
HOOK1	0.930156
HOOK2	0.932594
HOOK3	0.892413
HOXA10	0.928506
HOXA13	0.954343
HOXB3	0.917056
HOXB7	0.96777
HOXC10	0.936015
HP1BP3	0.93441
HPCAL1	0.903858
HPDL	0.917932
HPGD	0.920894
HPGDS	0.902161
HPRT1	0.898669
HPS1	0.93938
HPS3	0.923272
HR	0.937508
HRAS	0.937524
HRASLS2	0.903024
HRSP12	0.939145
HS3ST1	0.902126
HSBP1	0.913109
HSBP1L1	0.87606
HSCB	0.938013
HSD11B2	0.942276
HSD17B10	0.874405
[truncated: 3,199 more rows]

## Sheet: Figure 4d
Unnamed: 0	K.star
X7SK	0.900437
A1CF	0.832521
A2M.AS1	0.906303
A4GNT	0.879444
AAAS	0.886581
AACS	0.866112
AADAC	0.820639
AAED1	0.855884
AAGAB	0.865373
AAK1	0.89671
AAMDC	0.90632
AAMP	0.82749
AAR2	0.838225
AARS	0.851212
AARS2	0.859103
AARSD1	0.887287
AASDH	0.855341
AASDHPPT	0.841065
AASS	0.914644
AATF	0.881657
AATK	0.933905
AB019441.29	0.842366
ABAT	0.892984
ABC7.42389800N19.1	0.884604
ABCA1	0.881478
ABCA11P	0.908789
ABCA13	0.915709
ABCA2	0.887672
ABCA5	0.902639
ABCB10	0.889669
ABCB4	0.903097
ABCB5	0.951839
ABCB7	0.893396
ABCB8	0.840758
ABCB9	0.880423
ABCC1	0.861013
ABCC10	0.858236
ABCC2	0.898286
ABCC3	0.872989
ABCC4	0.873045
ABCC5	0.915277
ABCC6	0.903328
ABCC6P1	0.915112
ABCC6P2	0.92355
ABCD1	0.906268
ABCD3	0.808645
ABCD4	0.863242
ABCE1	0.82562
ABCF1	0.900195
ABCF2	0.850191
ABCF3	0.889039
ABCG1	0.931207
ABCG2	0.870211
ABHD10	0.906274
ABHD11	0.849178
ABHD12	0.854267
ABHD13	0.918556
ABHD14A	0.876061
ABHD14B	0.81782
ABHD15	0.903493
ABHD17A	0.860812
ABHD17AP6	0.90378
ABHD17B	0.894273
ABHD17C	0.833936
ABHD2	0.855926
ABHD3	0.917953
ABHD4	0.882195
ABHD5	0.866007
ABHD6	0.881231
ABHD8	0.904472
ABI1	0.844781
ABI2	0.842653
ABI3	0.88961
ABI3BP	0.884044
ABL1	0.858251
ABL2	0.877051
ABLIM1	0.845479
ABO	0.903415
ABR	0.835367
ABRACL	0.879165
ABT1	0.826579
ABTB1	0.865007
AC000003.2	0.899317
AC000068.5	0.919134
AC000089.3	0.870912
AC000111.4	0.901978
AC000123.4	0.904184
AC000124.1	0.946544
AC002044.4	0.896458
AC002075.4	0.860444
AC002117.1	0.905636
AC002310.12	0.90166
AC002310.7	0.903415
AC002398.11	0.89768
AC002456.2	0.905645
AC002467.7	0.902461
AC002543.2	0.902051
AC002551.1	0.907412
AC002558.1	0.894495
AC003075.4	0.906846
AC003665.1	0.897786
AC004000.1	0.927283
AC004009.3	0.889686
AC004057.1	0.832537
AC004067.5	0.906212
AC004074.3	0.909952
AC004257.3	0.893369
AC004381.6	0.892611
AC004453.8	0.843097
AC004463.6	0.885524
AC004466.1	0.89862
AC004791.2	0.898447
AC004797.1	0.873321
AC004893.11	0.90098
AC004951.6	0.90134
AC004980.7	0.888232
AC005003.1	0.903415
AC005042.4	0.897049
AC005062.2	0.889338
AC005077.12	0.923706
AC005083.1	0.890623
AC005154.6	0.878852
AC005224.2	0.892067
AC005253.2	0.899554
AC005255.3	0.909844
AC005262.2	0.885208
AC005262.4	0.882743
AC005281.1	0.896228
AC005306.3	0.890248
AC005339.2	0.895227
AC005355.2	0.921789
AC005498.3	0.891952
AC005523.2	0.867291
AC005546.2	0.895352
AC005549.2	0.902322
AC005550.3	0.898046
AC005775.2	0.936472
AC005785.2	0.903415
AC005786.3	0.906112
AC005822.1	0.894602
AC005944.2	0.895868
AC006026.10	0.901505
AC006116.24	0.903415
AC006133.3	0.898086
AC006460.2	0.903415
AC006547.13	0.904023
AC006547.15	0.9046
AC006978.6	0.915955
AC007036.4	0.897047
AC007128.1	0.895333
AC007193.8	0.912727
AC007228.9	0.899738
AC007246.3	0.913837
AC007308.6	0.893304
AC007318.5	0.838713
AC007319.1	0.896804
AC007383.3	0.901904
AC007383.4	0.904319
AC007405.6	0.90647
AC007551.3	0.920183
AC007690.1	0.891041
AC007773.2	0.898257
AC007881.4	0.907206
AC007966.1	0.890209
AC007969.5	0.89818
AC008065.1	0.901458
AC008074.3	0.913738
AC008443.1	0.893609
AC008982.2	0.876444
AC009005.2	0.899661
AC009014.3	0.855495
AC009061.1	0.887438
AC009120.3	0.915707
AC009120.6	0.89772
AC009133.12	0.901121
AC009133.14	0.845243
AC009237.8	0.901078
AC009245.3	0.855263
AC009299.3	0.899921
AC009403.2	0.892456
AC009404.2	0.903535
AC009473.1	0.910659
AC009480.3	0.888824
AC009501.4	0.906901
AC009506.1	0.883941
AC009878.2	0.902761
AC009948.5	0.922673
AC009951.1	0.903415
AC009961.3	0.903415
AC010148.1	0.90362
AC010468.1	0.888463
AC010525.7	0.903415
AC010733.5	0.896373
AC010761.8	0.846308
AC010884.1	0.883157
AC010886.2	0.902506
AC010891.2	0.900983
AC010894.3	0.840188
AC010894.5	0.916568
AC010970.2	0.879252
AC010976.2	0.900683
AC011242.6	0.898115
AC011322.1	0.893192
AC011747.4	0.900124
AC011933.2	0.812541
AC011995.3	0.903415
AC012074.1	0.903415
AC012146.7	0.876468
AC012354.8	0.894401
AC012370.2	0.888765
AC012487.2	0.901692
AC013283.1	0.912687
AC013394.2	0.863855
AC013449.1	0.893271
AC015849.13	0.888019
AC015987.2	0.873813
AC015989.1	0.906786
AC016292.3	0.902797
AC016586.1	0.909147
AC016700.4	0.905297
AC016700.5	0.89862
AC016700.6	0.871854
AC016708.2	0.886428
AC016716.1	0.902746
AC016734.1	0.903415
AC016734.2	0.898922
AC016735.2	0.897604
AC016739.2	0.818596
AC018359.1	0.913082
AC018635.1	0.931765
AC018738.2	0.885118
AC018755.16	0.909289
AC018766.4	0.906075
AC018766.5	0.890805
AC019181.3	0.89892
AC020907.1	0.903415
AC021218.2	0.919463
AC021224.1	0.917017
AC021860.1	0.897888
AC022431.1	0.850155
AC022532.1	0.901121
AC022819.3	0.901059
AC023632.1	0.903415
AC024560.3	0.871439
AC024896.1	0.900377
AC024940.1	0.876101
AC025171.1	0.922241
AC025287.1	0.896628
AC025335.1	0.913455
AC026271.5	0.85503
AC026471.6	0.895314
AC026740.1	0.892072
AC026806.2	0.89793
AC027612.1	0.902119
AC027612.6	0.849299
AC027763.2	0.913878
AC034220.3	0.882746
AC040977.1	0.885273
AC062017.1	0.901668
AC062029.1	0.891567
AC068020.1	0.899834
AC068039.4	0.90462
AC068620.1	0.903415
AC068831.6	0.934357
AC069278.4	0.892982
AC069282.6	0.903415
AC073063.10	0.898191
AC073283.4	0.902208
AC073410.1	0.900683
AC073869.1	0.917408
AC074117.10	0.905705
AC074138.3	0.897338
AC074183.4	0.884981
AC074289.1	0.909608
AC078883.3	0.919273
AC079250.1	0.888634
AC079305.10	0.897886
AC079602.1	0.894621
AC079779.4	0.946055
AC079922.2	0.87611
AC079922.3	0.885933
AC079949.1	0.884131
AC083799.1	0.889426
AC083843.1	0.892571
AC083899.3	0.880256
AC084018.1	0.875395
AC087645.1	0.918546
AC090044.1	0.890013
AC090186.1	0.83058
AC090286.2	0.903186
AC090587.2	0.872144
AC090602.2	0.918313
AC090673.1	0.910467
AC091167.3	0.894009
AC091492.2	0.898239
AC091633.2	0.887433
AC091729.9	0.863186
AC092295.7	0.903415
AC092569.2	0.899176
AC092580.4	0.916344
AC092620.2	0.943699
AC092653.5	0.914254
AC092839.3	0.891722
AC093106.7	0.866679
AC093157.1	0.896662
AC093323.3	0.876699
AC093388.3	0.901312
AC093415.2	0.906292
AC093616.4	0.899481
AC093673.5	0.904476
AC093698.2	0.89223
AC093838.4	0.864582
AC096554.1	0.903415
AC096574.4	0.907269
AC096579.13	0.903637
AC096772.6	0.89756
AC096775.2	0.901181
AC097500.2	0.892927
AC097523.1	0.837549
AC097639.8	0.909301
AC097721.2	0.880871
AC099850.1	0.900325
AC104451.2	0.903415
AC104532.4	0.903415
AC104667.3	0.914233
AC104841.1	0.897526
AC105399.2	0.843892
AC106753.1	0.903415
AC106876.2	0.886718
AC107983.4	0.890873
AC108142.1	0.882827
AC113189.5	0.89332
AC114494.1	0.903824
AC114546.1	0.887365
AC114755.7	0.878433
AC114812.10	0.904364
AC114812.9	0.940036
AC116366.6	0.896989
AC116533.3	0.891889
AC117834.1	0.898896
AC119673.1	0.899893
AC120194.1	0.849188
AC125232.1	0.893221
AC127904.2	0.882131
AC131094.1	0.903415
AC131571.2	0.910208
AC132186.1	0.914497
AC132872.2	0.903415
AC133965.1	0.912449
AC135178.1	0.899379
AC137932.1	0.903415
AC137934.1	0.895146
AC138035.2	0.891941
AC139099.3	0.894986
AC139100.2	0.902102
AC141586.5	0.885855
AC144530.1	0.874282
AC144568.4	0.896408
AC159540.1	0.898108
ACA64	0.893259
ACAA1	0.857006
ACAA2	0.887096
ACACA	0.865561
ACACB	0.88296
ACAD10	0.880984
ACAD8	0.879508
ACAD9	0.87025
ACADM	0.896142
ACADS	0.875839
ACADSB	0.883897
ACADVL	0.853798
ACAP2	0.86131
ACAP2.IT1	0.899788
ACAP3	0.863491
ACAT1	0.87404
ACAT2	0.85325
ACBD3	0.824677
ACBD4	0.874567
ACBD5	0.867792
ACBD6	0.888672
ACCS	0.879344
ACD	0.884243
ACE	0.906818
ACE2	0.830178
ACER3	0.837673
ACHE	0.858453
ACIN1	0.849
ACKR2	0.89945
ACKR4	0.858976
ACLY	0.841174
ACMSD	0.901904
ACN9	0.86545
ACO1	0.81605
ACO2	0.84189
ACOT1	0.885439
ACOT11	0.868811
ACOT13	0.89533
ACOT2	0.87708
ACOT4	0.878723
ACOT7	0.836102
ACOT8	0.873927
ACOT9	0.868579
ACOX1	0.874122
ACOX2	0.869627
ACOX3	0.915722
ACP1	0.878013
ACP2	0.876835
ACP5	0.8951
ACP6	0.854668
ACPL2	0.847109
ACPP	0.912972
ACRBP	0.885261
ACRC	0.90397
ACSBG1	0.871843
ACSF2	0.888651
ACSF3	0.867459
ACSL1	0.87415
ACSL3	0.861054
ACSL4	0.826261
ACSL5	0.837133
ACSM2B	0.891856
ACSM3	0.959942
ACSS1	0.866504
ACSS2	0.849714
ACTA2	0.873585
ACTB	0.915007
ACTG1	0.880594
ACTL10	0.901271
ACTL6A	0.840303
ACTN1	0.894152
ACTN4	0.874983
ACTR10	0.828615
ACTR1A	0.822784
ACTR1B	0.841843
ACTR2	0.821331
ACTR3	0.835541
ACTR3B	0.880992
ACTR3C	0.886269
ACTR5	0.896881
ACTR6	0.869009
ACTR8	0.884797
ACTRT3	0.900529
ACVR1	0.900623
ACVR1B	0.839241
ACVR1C	0.908532
ACVR2A	0.887324
ACVR2B	0.950928
ACVR2B.AS1	0.8908
ACY3	0.850102
ACYP1	0.874776
ACYP2	0.895639
AD000091.3	0.86431
AD000092.3	0.885762
ADA	0.896413
ADAL	0.895665
ADAM10	0.848677
ADAM12	0.922249
ADAM15	0.884843
ADAM17	0.905736
ADAM19	0.892971
ADAM1A	0.928811
ADAM28	0.869411
ADAM8	0.940596
ADAM9	0.848541
ADAMTS14	0.894259
ADAMTS15	0.89912
ADAMTS17	0.886701
ADAMTS7	0.874537
ADAMTS9	0.915285
ADAMTSL4	0.867039
ADAMTSL5	0.879686
ADAP1	0.934628
ADAP2	0.912152
ADAR	0.821321
ADARB1	0.89888
ADAT1	0.888752
ADAT2	0.878514
ADC	0.905681
ADCK1	0.843058
ADCK2	0.889816
ADCK3	0.879992
ADCK4	0.883845
ADCK5	0.866156
ADCY3	0.900136
ADCY4	0.936344
ADCY6	0.830333
ADCY7	0.85481
ADCY9	0.888838
ADD1	0.824133
ADD3	0.875521
ADH1A	0.89054
ADH1C	0.837487
ADH4	0.858374
ADH5	0.86726
ADH6	0.865728
ADI1	0.846527
ADIPOR1	0.838081
ADIPOR1P1	0.89141
ADIPOR2	0.866266
ADIRF	0.850645
ADK	0.842233
ADM	0.898723
ADM2	0.934368
ADNP	0.829299
ADNP2	0.895499
ADO	0.871689
ADORA2B	0.895683
ADPGK	0.836335
ADPRHL1	0.896551
ADPRHL2	0.882746
ADPRM	0.869225
ADRA2A	0.830694
ADRB2	0.891926
ADRBK1	0.826772
ADRBK2	0.971497
ADRM1	0.862159
ADSL	0.843297
ADSS	0.868815
ADSSL1	0.870026
ADTRP	0.87813
AEBP2	0.821761
AEN	0.847469
AES	0.862357
AF001548.5	0.894137
AF121898.1	0.903415
AF127936.7	0.898436
AF129408.17	0.902951
AF131215.2	0.920882
AF131215.3	0.888174
AF131215.4	0.89345
AF131215.5	0.895267
AF131215.8	0.884068
AF131215.9	0.888882
AF277315.13	0.899422
AFAP1	0.918622
AFAP1.AS1	0.840718
AFAP1L2	0.886522
AFF1	0.863385
AFF4	0.833476
AFG3L1P	0.886326
AFG3L2	0.835063
AFMID	0.887123
AFTPH	0.838801
AGA	0.886001
AGAP1	0.844365
AGAP1.IT1	0.899261
AGAP10	0.889002
AGAP2	0.87026
AGAP2.AS1	0.917879
AGAP3	0.873527
AGAP4	0.903947
AGAP6	0.897827
AGAP7	0.921697
AGAP8	0.902393
AGAP9	0.886061
AGBL2	0.889591
AGBL4	0.903415
AGBL5	0.883014
AGER	0.892155
AGFG1	0.851383
AGFG2	0.881815
AGGF1	0.861639
AGGF1P1	0.884506
AGK	0.839557
AGL	0.896432
AGMAT	0.853237
AGMO	0.853083
AGO1	0.824075
AGO2	0.870708
AGO3	0.902729
AGO4	0.873385
AGPAT1	0.86882
AGPAT2	0.846015
AGPAT3	0.893349
AGPAT4	0.928051
AGPAT5	0.856222
AGPAT6	0.867412
AGPAT9	0.839337
AGPS	0.812032
AGR2	0.856364
AGR3	0.830491
AGRN	0.838289
AGTPBP1	0.9469
AGTRAP	0.976845
AHCTF1	0.850125
AHCY	0.861306
AHCYL1	0.873329
AHCYL2	0.834887
AHDC1	0.870612
AHI1	0.841946
AHNAK	0.858344
AHNAK2	0.921009
AHR	0.834035
AHSA1	0.846809
AHSA2	0.879412
AIDA	0.871339
AIFM1	0.867201
AIFM2	0.90155
AIFM3	0.891583
AIG1	0.851155
AIM1	0.850027
AIM1L	0.889408
AIMP1	0.820025
AIMP2	0.866129
AIP	0.887372
AJUBA	0.866323
AK1	0.883151
AK2	0.821322
AK3	0.814274
AK4	0.866511
AK7	0.89961
AK9	0.914938
AKAP1	0.874141
AKAP10	0.828275
AKAP11	0.879396
AKAP13	0.84549
AKAP17A	0.851648
AKAP5	0.885499
AKAP7	0.820956
AKAP8	0.860005
AKAP8L	0.893452
AKAP9	0.864621
AKIP1	0.905254
AKIRIN1	0.863906
AKIRIN2	0.893463
AKNA	0.840075
AKR1A1	0.874069
AKR1B1	0.927854
AKR1B10	0.851821
AKR1B10P1	0.885583
AKR1B15	0.887205
AKR1C1	0.842647
AKR1C2	0.829389
AKR1C3	0.825412
AKR1C4	0.914162
AKR1E2	0.893048
AKR7A2	0.870492
AKR7A3	0.815908
AKR7L	0.860199
AKT1	0.840716
AKT1S1	0.891245
AKT2	0.869088
AKTIP	0.840147
AL022476.2	0.903415
AL035610.2	0.906094
AL133245.2	0.914177
AL133247.2	0.900686
AL136419.6	0.909543
AL137059.1	0.900794
AL160011.1	0.906603
AL160471.6	0.875343
AL161626.1	0.897612
AL353354.1	0.897969
AL353354.2	0.902557
AL353629.1	0.900402
AL353898.2	0.897375
AL356475.1	0.907035
AL357673.1	0.876491
AL358113.1	0.903415
AL358781.1	0.86646
AL359091.2	0.894301
AL390877.1	0.903439
AL589743.1	0.895388
AL590762.6	0.901694
AL591069.1	0.899123
AL591479.1	0.903206
AL627309.1	0.885623
AL773604.8	0.901688
ALAD	0.895053
ALAS1	0.841408
ALCAM	0.888571
ALDH16A1	0.879269
ALDH18A1	0.835325
ALDH1A1	0.866298
ALDH1B1	0.836114
ALDH1L1	0.829174
ALDH1L2	0.891946
ALDH2	0.84742
ALDH3A1	0.816322
ALDH3A2	0.861508
ALDH3B1	0.85284
ALDH4A1	0.877919
ALDH5A1	0.850229
ALDH6A1	0.833872
ALDH7A1	0.892953
ALDH9A1	0.868934
ALDOA	0.856421
ALDOB	0.826504
ALDOC	0.884607
ALG1	0.834245
ALG10	0.900135
ALG11	0.888388
ALG12	0.825524
ALG13	0.869443
ALG14	0.826942
ALG2	0.85928
ALG3	0.8338
ALG5	0.847875
ALG6	0.9001
ALG8	0.82748
ALG9	0.894337
ALKBH1	0.891065
ALKBH2	0.898547
ALKBH3	0.835004
ALKBH4	0.881092
ALKBH5	0.831095
ALKBH6	0.911334
ALKBH7	0.826609
ALKBH8	0.891931
ALMS1	0.8914
ALOX5	0.88663
ALOX5AP	0.908296
ALPK1	0.918722
ALPPL2	0.884012
ALS2	0.871636
ALS2CL	0.885136
ALYREF	0.875532
AMACR	0.901053
AMBP	0.905698
AMBRA1	0.881614
AMD1	0.838396
AMDHD1	0.908996
AMDHD2	0.925011
AMER1	0.899274
AMFR	0.821771
AMH	0.891267
AMHR2	0.903415
AMMECR1	0.893582
AMMECR1L	0.852597
AMN	0.844677
AMN1	0.885575
AMOT	0.906332
AMOTL1	0.889974
AMOTL2	0.900807
AMPD2	0.850397
AMPD3	0.929004
AMT	0.881352
AMY1C	0.898651
AMY2B	0.880036
AMZ2	0.855061
ANAPC1	0.830003
ANAPC10	0.897267
ANAPC11	0.868799
ANAPC13	0.815209
ANAPC15	0.868967
ANAPC16	0.877108
ANAPC1P1	0.879716
ANAPC2	0.875063
ANAPC4	0.891923
ANAPC5	0.859833
ANAPC7	0.849982
ANG	0.848411
ANGEL1	0.902641
ANGEL2	0.87523
ANGPT1	0.898309
ANGPTL6	0.903415
ANK1	0.922021
ANK3	0.890985
ANKAR	0.88353
ANKDD1A	0.914497
ANKEF1	0.883864
ANKFY1	0.878645
ANKH	0.832877
ANKHD1	0.881899
ANKHD1.EIF4EBP3	0.900606
ANKIB1	0.836084
ANKLE1	0.901904
ANKLE2	0.845099
ANKMY1	0.935293
ANKMY2	0.839394
ANKRA2	0.873643
ANKRD10	0.837482
ANKRD10.IT1	0.904647
ANKRD11	0.86749
ANKRD12	0.83679
ANKRD13A	0.895704
ANKRD13B	0.880354
ANKRD13C	0.899422
ANKRD13D	0.863391
ANKRD16	0.904135
ANKRD17	0.901692
ANKRD18A	0.852876
ANKRD18B	0.873873
ANKRD18EP	0.894072
ANKRD20A11P	0.914624
ANKRD20A14P	0.903415
ANKRD20A5P	0.94265
ANKRD22	0.856885
ANKRD23	0.899092
ANKRD26	0.890433
ANKRD27	0.836726
ANKRD28	0.891751
ANKRD29	0.899526
ANKRD30BL	0.889229
ANKRD32	0.866839
ANKRD36	0.840582
ANKRD36B	0.856253
ANKRD36C	0.816367
ANKRD37	0.869559
ANKRD39	0.871579
ANKRD40	0.867996
ANKRD42	0.847048
ANKRD44	0.885598
ANKRD46	0.882515
ANKRD49	0.862291
ANKRD50	0.870496
ANKRD52	0.811659
ANKRD54	0.882386
ANKRD9	0.857875
ANKS1A	0.858605
ANKS1B	0.876694
ANKS3	0.856564
ANKS4B	0.89552
ANKS6	0.887547
ANKZF1	0.878374
ANLN	0.82747
ANO1	0.843613
ANO1.AS1	0.895099
ANO10	0.845126
ANO3	0.903415
ANO5	0.86256
ANO6	0.829644
ANO7	0.930903
ANO7P1	0.901381
ANO8	0.83908
ANO9	0.904468
ANP32A	0.824774
ANP32B	0.830198
ANP32E	0.832964
ANPEP	0.875258
ANTXR2	0.844377
ANXA1	0.855521
ANXA10	0.841302
ANXA11	0.833215
ANXA13	0.847345
ANXA2	0.85339
ANXA2P2	0.879204
ANXA2R	0.90155
ANXA3	0.834445
ANXA4	0.87143
ANXA5	0.843843
ANXA6	0.877285
ANXA7	0.836824
ANXA9	0.90271
AOC1	0.844812
AP000253.1	0.89651
AP000254.8	0.88713
AP000330.8	0.884853
AP000347.2	0.896664
AP000350.4	0.88366
AP000350.5	0.905727
AP000619.5	0.899303
AP000692.9	0.895084
AP000695.4	0.888321
AP000696.2	0.896463
AP000708.1	0.903415
AP000769.1	0.900481
AP000867.1	0.897434
AP000936.1	0.869478
AP001065.2	0.89918
AP001187.1	0.908789
AP001258.4	0.911554
AP001372.2	0.857754
AP001437.1	0.854271
AP001462.6	0.897116
AP001469.9	0.896566
AP001597.1	0.897338
AP001628.6	0.898464
AP001816.1	0.880923
AP002381.2	0.890165
AP003733.1	0.897087
AP004289.1	0.866339
AP006222.2	0.901386
AP006621.5	0.89982
AP1AR	0.874889
AP1B1	0.82228
AP1G1	0.843871
AP1G2	0.844705
AP1M1	0.888344
AP1M2	0.861645
AP1S1	0.872064
AP1S2	0.827903
AP1S3	0.885605
AP2A1	0.874327
AP2A2	0.95277
AP2B1	0.850324
AP2M1	0.857973
AP2S1	0.832039
AP3B1	0.886695
AP3D1	0.87514
AP3M1	0.875246
AP3M2	0.868914
AP3S1	0.8358
AP3S2	0.908861
AP4B1	0.905215
AP4E1	0.88877
AP4M1	0.905339
AP4S1	0.888909
AP5B1	0.899328
AP5M1	0.836223
AP5S1	0.850667
AP5Z1	0.89414
APAF1	0.871017
APBA1	0.88287
APBA3	0.925965
APBB1IP	0.892971
APBB2	0.852082
APBB3	0.952617
APC	0.907997
APCDD1	0.909412
APEH	0.822184
APEX1	0.848524
APEX2	0.839617
APH1A	0.84152
APH1B	0.904448
API5	0.86896
APIP	0.899477
APITD1	0.958774
APLF	0.900174
APLP2	0.853581
APMAP	0.853872
APOA1BP	0.858079
APOBEC1	0.868981
APOBEC3A	0.903487
APOBEC3B	0.921833
APOBEC3C	0.845459
APOBEC3G	0.883092
APOBEC4	0.8892
APOBR	0.889969
APOC1	0.901653
APOE	0.886397
APOL1	0.877066
APOL2	0.896181
APOL3	0.896984
APOL6	0.815901
APOLD1	0.910727
APOM	0.891337
APOO	0.880364
APOOL	0.901307
APOPT1	0.868194
APP	0.839966
APPBP2	0.927099
APPL1	0.871175
APPL2	0.82212
APRT	0.907135
APTX	0.904739
AQP1	0.899995
AQP11	0.903415
AQP3	0.949205
AQP5	0.852698
AQP6	0.898497
AQP7	0.905793
AQR	0.829236
ARAF	0.822397
ARAP1	0.876932
ARAP2	0.877342
ARAP3	0.90096
ARCN1	0.833546
AREG	0.898789
AREGB	0.898469
AREL1	0.843165
ARF1	0.893954
ARF3	0.868227
ARF4	0.856792
ARF6	0.857917
ARFGAP1	0.875204
ARFGAP2	0.85901
ARFGAP3	0.884921
ARFGEF1	0.860559
ARFGEF2	0.832966
ARFIP1	0.876973
ARFIP2	0.850659
ARFRP1	0.885116
ARG2	0.893415
ARGLU1	0.861733
ARHGAP1	0.851336
ARHGAP10	0.881601
ARHGAP11A	0.867134
ARHGAP11B	0.859507
ARHGAP12	0.848566
ARHGAP17	0.905863
ARHGAP18	0.871432
ARHGAP19	0.861468
ARHGAP21	0.873397
ARHGAP24	0.949981
ARHGAP25	0.884641
ARHGAP26	0.860479
ARHGAP26.IT1	0.89906
ARHGAP27	0.833089
ARHGAP29	0.867486
ARHGAP30	0.893371
ARHGAP31	0.887156
ARHGAP32	0.868003
ARHGAP33	0.872741
ARHGAP35	0.86315
ARHGAP39	0.903415
ARHGAP4	0.896964
ARHGAP40	0.926691
ARHGAP42	0.899501
ARHGAP44	0.832819
ARHGAP5	0.868108
ARHGAP5.AS1	0.908368
ARHGAP6	0.858409
ARHGAP8	0.887076
ARHGDIA	0.837913
ARHGDIB	0.847866
ARHGEF1	0.956155
ARHGEF10	0.898423
ARHGEF10L	0.830819
ARHGEF11	0.831546
ARHGEF12	0.858347
ARHGEF16	0.864625
ARHGEF18	0.874842
ARHGEF19	0.928792
ARHGEF2	0.841801
ARHGEF26	0.924265
ARHGEF28	0.856563
ARHGEF3	0.932928
ARHGEF34P	0.88638
ARHGEF35	0.88167
ARHGEF37	0.910368
ARHGEF38	0.866165
ARHGEF39	0.869867
ARHGEF40	0.843257
ARHGEF5	0.912395
ARHGEF6	0.895709
ARHGEF7	0.839878
ARHGEF9	0.876843
ARID1A	0.869684
ARID1B	0.856747
ARID2	0.811281
ARID3A	0.88518
ARID3B	0.8913
ARID4A	0.867612
ARID4B	0.886237
ARID5B	0.808777
ARIH1	0.835018
ARIH2	0.85126
ARIH2OS	0.908651
ARL1	0.840239
ARL10	0.90115
ARL11	0.883232
ARL13B	0.917905
ARL14	0.853685
ARL14EP	0.906077
ARL15	0.90252
ARL16	0.890741
ARL17A	0.92048
ARL17B	0.91764
ARL2	0.814153
ARL2BP	0.859417
ARL3	0.82413
ARL4A	0.849063
ARL4C	0.887906
ARL5A	0.854242
ARL5B	0.857551
ARL5B.AS1	0.903202
ARL6	0.886529
ARL6IP1	0.848739
ARL6IP1P2	0.909351
ARL6IP5	0.846204
ARL6IP6	0.871274
ARL8A	0.88419
ARL8B	0.881525
ARL9	0.899557
ARMC1	0.876105
ARMC10	0.873646
ARMC10P1	0.894695
ARMC5	0.890288
ARMC6	0.861187
ARMC7	0.874418
ARMC8	0.830965
ARMC9	0.90831
ARMCX3	0.847315
ARMCX4	0.869887
ARMCX5	0.868691
ARMCX6	0.95481
ARNT	0.859562
ARNT2	0.907531
ARNTL	0.849448
ARNTL2	0.893687
ARPC1A	0.846348
ARPC1B	0.87576
ARPC2	0.852116
ARPC3	0.845871
ARPC4	0.837069
ARPC5	0.851413
ARPC5L	0.838581
ARPP19	0.890411
ARRB1	0.874432
ARRB2	0.844548
ARRDC1	0.844683
ARRDC2	0.891164
ARRDC3	0.887251
ARRDC4	0.867883
ARSA	0.885722
ARSB	0.911948
ARSD	0.876194
ARSE	0.935919
ARSEP1	0.919534
ARSJ	0.884773
ARSK	0.877112
ART3	0.948639
ARV1	0.885851
ARVCF	0.877311
ARX	0.860335
ASAH1	0.836407
ASAH2	0.893469
ASAH2B	0.891802
ASAP1	0.859061
ASAP2	0.855346
ASAP3	0.869154
ASB1	0.8422
ASB13	0.88066
ASB16.AS1	0.879713
ASB6	0.915332
ASB7	0.871424
ASB8	0.874523
ASB9	0.903076
ASCC1	0.872061
ASCC2	0.838183
ASCC3	0.892368
ASCL2	0.833629
ASF1A	0.856672
ASF1B	0.867652
ASH1L	0.8806
ASH2L	0.831144
ASIC3	0.931848
ASIC4	0.903415
ASL	0.865829
ASMTL	0.867085
ASMTL.AS1	0.889379
ASNA1	0.895312
ASNS	0.895151
ASNSD1	0.916296
ASPA	0.887643
ASPG	0.89692
ASPH	0.852435
ASPHD1	0.86337
ASPHD2	0.925505
ASPM	0.855653
ASPSCR1	0.934643
ASRGL1	0.909232
ASS1	0.807406
ASTE1	0.880674
ASTN1	0.888759
ASTN2	0.936929
ASUN	0.83466
ASXL1	0.926429
ASXL2	0.882078
ATAD1	0.90089
ATAD2	0.870058
ATAD2B	0.879765
ATAD3A	0.890434
ATAD3B	0.930788
ATAD3C	0.920099
ATAD5	0.903037
ATAT1	0.916825
ATE1	0.82127
ATF1	0.857506
ATF2	0.889487
ATF3	0.847311
ATF4	0.846383
ATF4P3	0.867609
ATF4P4	0.898606
ATF5	0.901302
ATF6	0.836948
ATF6B	0.875043
ATF7	0.87902
ATF7IP	0.854656
ATF7IP2	0.804834
ATG10	0.8516
ATG12	0.851941
ATG13	0.861074
ATG14	0.838078
ATG16L1	0.912844
ATG16L2	0.88455
ATG2A	0.858714
ATG2B	0.969304
ATG3	0.804725
ATG4A	0.869016
ATG4B	0.84835
ATG4C	0.842403
ATG4D	0.874023
ATG5	0.870183
ATG7	0.825179
ATG9A	0.846469
ATG9B	0.909858
ATHL1	0.926405
ATIC	0.858166
ATL1	0.916401
ATL2	0.871152
ATL3	0.868537
ATM	0.873879
ATMIN	0.886034
ATN1	0.889772
ATOX1	0.840873
ATP10A	0.911301
ATP10B	0.849
ATP10D	0.878016
ATP11A	0.885319
ATP11B	0.847952
ATP11C	0.908932
ATP13A1	0.817908
ATP13A2	0.848136
ATP13A3	0.842834
ATP13A4	0.88072
ATP1A1	0.873386
ATP1B1	0.865234
ATP1B3	0.830077
ATP2A1	0.868548
ATP2A2	0.848781
ATP2A3	0.848413
ATP2B1	0.822645
ATP2B4	0.883897
ATP2C1	0.850743
ATP2C2	0.833197
ATP5A1	0.872555
ATP5B	0.85555
ATP5C1	0.842321
ATP5D	0.857396
ATP5E	0.852948
ATP5EP2	0.86049
ATP5F1	0.824915
ATP5G1	0.84389
ATP5G1P5	0.912174
ATP5G1P6	0.878269
ATP5G2	0.856516
ATP5G3	0.84109
ATP5H	0.837211
ATP5I	0.834359
ATP5J	0.860111
ATP5J2	0.848368
ATP5J2.PTCD1	0.89918
ATP5L	0.830445
ATP5L2	0.895032
ATP5O	0.889341
ATP5S	0.839302
ATP5SL	0.861971
ATP6AP1	0.838379
ATP6AP2	0.818962
ATP6V0A1	0.908469
ATP6V0A2	0.887195
ATP6V0B	0.83732
ATP6V0D1	0.837844
ATP6V0E1	0.814317
ATP6V0E2	0.885087
ATP6V1A	0.893371
ATP6V1B2	0.839708
ATP6V1C1	0.876629
ATP6V1C2	0.867044
ATP6V1D	0.827244
ATP6V1E1	0.827574
ATP6V1E2	0.884833
ATP6V1F	0.862569
ATP6V1G1	0.852294
ATP6V1H	0.874996
ATP7A	0.872998
ATP7B	0.851591
ATP8A1	0.891008
ATP8B1	0.860818
ATP8B4	0.900981
ATP8B5P	0.873483
ATP9A	0.872806
ATP9B	0.832517
ATPAF1	0.838155
ATPAF2	0.868855
ATPIF1	0.830386
ATR	0.872241
ATRAID	0.837261
ATRN	0.859011
ATRNL1	0.907094
ATRX	0.816783
ATXN1	0.831264
ATXN10	0.831961
ATXN1L	0.885887
ATXN2	0.84362
ATXN2L	0.858925
ATXN3	0.888423
ATXN7	0.87687
ATXN7L1	0.876383
ATXN7L2	0.87368
ATXN7L3	0.861529
ATXN7L3B	0.88288
ATXN8OS	0.926347
AUH	0.865023
AUNIP	0.898835
AUP1	0.863934
AURKA	0.881765
AURKAIP1	0.862631
AURKB	0.85175
AURKC	0.894189
AUTS2	0.850485
AVEN	0.8772
AVIL	0.903415
AVL9	0.858226
AVPI1	0.874261
AXDND1	0.851476
AXIN1	0.8969
AXIN2	0.834539
AZGP1	0.858431
AZI2	0.849337
AZIN1	0.822075
B2M	0.902084
B3GALNT1	0.879354
B3GALNT2	0.869389
B3GALT4	0.901804
B3GALT5	0.880556
B3GALT6	0.891539
B3GALTL	0.892116
B3GAT2	0.883177
B3GAT3	0.906221
B3GNT1	0.901707
B3GNT2	0.850922
B3GNT3	0.868142
B3GNT5	0.855816
B3GNT6	0.881269
B3GNT7	0.903808
B3GNT8	0.89622
B3GNT9	0.914749
B3GNTL1	0.939051
B4GALNT3	0.933377
B4GALT1	0.83201
B4GALT2	0.872396
B4GALT3	0.876833
B4GALT4	0.842438
B4GALT5	0.830236
B4GALT6	0.93348
B4GALT7	0.877477
B9D1	0.895164
B9D2	0.894769
BAAT	0.887515
BABAM1	0.833048
BACE1	0.862625
BACE2	0.847405
BACH1	0.874609
BACH2	0.903415
BAD	0.814617
BAG1	0.837699
BAG2	0.898442
BAG3	0.917287
BAG4	0.918595
BAG5	0.856125
BAG6	0.872087
BAHD1	0.838059
BAIAP2	0.869648
BAIAP2.AS1	0.896712
BAIAP2L1	0.823486
BAIAP2L2	0.867182
BAK1	0.857439
BAK1P1	0.876291
BAMBI	0.885416
BANF1	0.892906
BANK1	0.869048
BANP	0.846961
BAP1	0.887974
BARD1	0.881801
BARX2	0.900244
BATF	0.906898
BATF2	0.877059
BAX	0.837134
BAZ1A	0.84218
BAZ1B	0.79846
BAZ2A	0.841933
BAZ2B	0.823089
BBC3	0.861071
BBIP1	0.859002
BBOX1	0.893801
BBS1	0.93068
BBS10	0.895336
BBS2	0.857173
BBS4	0.868956
BBS5	0.907668
BBS7	0.905655
BBS9	0.867752
BBX	0.834602
BCAP29	0.830286
BCAP31	0.850233
BCAR1	0.827528
BCAR3	0.861998
BCAS1	0.808072
BCAS2	0.877504
BCAS3	0.900474
BCAT2	0.866188
BCCIP	0.838239
BCDIN3D	0.868417
BCKDHB	0.862351
BCKDK	0.869503
BCL10	0.864009
BCL11A	0.887526
BCL11B	0.875146
BCL2	0.91639
BCL2L1	0.835578
BCL2L10	0.870475
BCL2L11	0.850343
BCL2L12	0.853101
BCL2L13	0.860422
BCL2L14	0.874657
BCL2L15	0.815739
BCL2L2	0.838099
BCL3	0.841213
BCL6	0.903271
BCL7A	0.866535
BCL7B	0.9033
BCL7C	0.873056
BCL9	0.914978
BCL9L	0.868912
BCLAF1	0.849982
BCMO1	0.899626
BCO2	0.886001
BCOR	0.886462
BCORL1	0.920766
BCR	0.866733
BCS1L	0.886229
BDH1	0.883009
BDH2	0.848918
BDKRB2	0.90904
BDP1	0.848429
BECN1	0.822115
BEND3	0.91004
BEND7	0.851808
BEST1	0.890311
BEST4	0.896171
BET1	0.860378
BET1L	0.86377
BEX2	0.889136
BEX4	0.859548
BEX5	0.89183
BFAR	0.828455
BHLHB9	0.875626
BHLHE40	0.844986
BHLHE41	0.824908
BICD1	0.877932
BICD2	0.875872
BID	0.865497
BIK	0.887894
BIN1	0.886496
BIN2	0.905978
BIN3	0.832705
BIRC2	0.857715
BIRC3	0.914993
BIRC5	0.833685
BIRC6	0.824796
BIVM	0.830925
BLCAP	0.859677
BLMH	0.891235
BLNK	0.83516
BLOC1S1	0.844227
BLOC1S2	0.882985
BLOC1S3	0.847537
BLOC1S4	0.844126
BLOC1S5	0.913981
BLOC1S6	0.9363
BLVRA	0.885691
BLVRB	0.885775
BLZF1	0.888484
BMF	0.904954
BMI1	0.827
BMP1	0.892824
BMP2	0.841431
BMP2K	0.858438
BMP4	0.863938
BMP7	0.860494
BMPR1A	0.873673
BMPR2	0.869284
BMS1	0.869134
BMS1P1	0.88416
BMS1P15	0.900679
BMS1P4	0.917283
BMS1P5	0.867121
BNC2	0.880329
BNIP1	0.887538
BNIP2	0.868453
BNIP3L	0.890935
BNIPL	0.899681
BOD1	0.867037
BOD1L1	0.932674
BOK	0.84467
BOLA1	0.892269
BOLA2B	0.822743
BOLA3	0.829027
BOP1	0.888378
BORA	0.901796
BPGM	0.876046
BPHL	0.875528
BPIFB1	0.887166
BPNT1	0.914308
BPTF	0.82624
BRAF	0.857761
BRAP	0.891566
BRAT1	0.886299
BRCA1	0.844744
BRCA2	0.903495
BRCC3	0.847728
BRD1	0.884172
BRD2	0.844581
BRD3	0.932096
BRD4	0.876416
BRD7	0.845678
BRD7P2	0.873036
BRD8	0.851178
BRD9	0.86035
BRE	0.891701
BRF1	0.866522
BRF2	0.925916
BRI3	0.900203
BRI3BP	0.85561
BRICD5	0.903945
BRIP1	0.902014
BRIX1	0.867936
BRK1	0.833838
BRMS1	0.892007
BRMS1L	0.889942
BROX	0.84404
BRPF1	0.838753
BRPF3	0.903785
BRSK1	0.842926
BRWD1	0.802521
BRWD1.IT1	0.932461
BRWD3	0.868982
BSDC1	0.921241
BSG	0.90128
BSPRY	0.865998
BST1	0.905095
BST2	0.86743
BTAF1	0.881448
BTBD1	0.855694
BTBD10	0.832664
BTBD17	0.914497
BTBD19	0.897077
BTBD2	0.853682
BTBD3	0.850462
BTBD6	0.824213
BTBD7	0.986654
BTBD9	0.882894
BTC	0.876443
BTD	0.905619
BTF3	0.874849
BTF3L4	0.847528
BTF3L4P2	0.885579
BTG1	0.837906
BTG2	0.870005
BTG3	0.879943
BTK	0.89901
BTN2A1	0.856613
BTN3A1	0.920107
BTN3A2	0.827074
BTN3A3	0.836942
BTNL3	0.866936
BTNL8	0.863556
BTNL9	0.904375
BTRC	0.913289
BUB1	0.90216
BUB1B	0.841716
BUB3	0.810977
BUD13	0.882657
BUD31	0.843459
BX470102.3	0.903415
BYSL	0.90431
BZRAP1	0.874386
BZW1	0.842893
BZW2	0.876179
C10orf10	0.908713
C10orf11	0.901538
C10orf118	0.822254
C10orf12	0.883321
C10orf128	0.876064
C10orf2	0.87606
C10orf32	0.898828
C10orf35	0.879952
C10orf54	0.843075
C10ORF68	0.892891
C10orf76	0.867837
C10orf88	0.858539
C10orf95	0.912507
C11orf1	0.869202
C11orf24	0.822295
C11orf30	0.894669
C11orf31	0.854802
C11orf35	0.899908
C11orf45	0.882985
C11orf48	0.842285
C11orf49	0.913884
C11orf53	0.8811
C11orf54	0.898631
C11orf57	0.839072
C11orf58	0.815538
C11orf63	0.92637
C11orf65	0.897415
C11orf68	0.870309
C11orf70	0.906404
C11orf71	0.894621
C11orf73	0.815275
C11orf74	0.8624
C11orf80	0.895479
C11orf82	0.868668
C11orf83	0.871549
C11orf84	0.882506
C11orf86	0.896414
C12orf10	0.918391
C12orf23	0.869105
C12orf29	0.896449
C12orf36	0.897979
C12orf4	0.892555
C12orf43	0.880907
C12orf44	0.905645
C12orf45	0.877129
C12orf49	0.876598
C12orf5	0.920324
C12orf57	0.843333
C12orf61	0.888414
C12orf65	0.935872
C12orf66	0.873482
C12orf73	0.932245
C12orf75	0.859074
C12orf76	0.93259
C12orf79	0.903726
C14orf1	0.847414
C14orf105	0.880173
C14orf119	0.823616
C14orf142	0.879396
C14orf159	0.881545
C14orf166	0.817453
C14orf2	0.827738
C14orf28	0.885089
C14orf37	0.881162
C14orf64	0.924416
C14orf79	0.928492
C14orf80	0.917347
C14orf93	0.875339
C15orf38	0.859052
C15orf39	0.854314
C15orf40	0.843784
C15orf41	0.881641
C15orf48	0.839483
C15orf57	0.885213
C15orf61	0.876988
C15orf62	0.889719
C15orf65	0.903415
C16orf13	0.886942
C16orf45	0.861066
C16orf52	0.850646
C16orf54	0.88998
C16orf58	0.928306
C16orf59	0.916008
C16orf62	0.871401
C16orf70	0.84708
C16orf71	0.903415
C16orf72	0.894212
C16orf74	0.884584
C16orf80	0.847409
C16orf86	0.844013
C16orf87	0.895112
C16orf91	0.92945
C16orf93	0.892424
C17orf103	0.890311
C17orf107	0.899403
C17orf49	0.903415
C17orf51	0.874026
C17orf58	0.890143
C17orf59	0.900813
C17orf62	0.866251
C17orf70	0.899666
C17orf75	0.892142
C17orf77	0.893622
C17orf80	0.890752
C17orf82	0.903415
C17orf85	0.839511
C17orf89	0.912803
C17orf96	0.879915
C17orf97	0.873929
C18orf21	0.934628
C18orf25	0.89229
C18orf54	0.916228
C18orf56	0.897567
C18orf8	0.866347
C19orf10	0.850109
C19orf12	0.897537
C19orf24	0.973649
C19orf25	0.875577
C19orf26	0.893033
C19orf33	0.837942
C19orf40	0.87604
C19orf43	0.844212
C19orf44	0.878469
C19orf47	0.897525
C19orf48	0.815781
C19orf52	0.915673
C19orf53	0.874883
C19orf54	0.864926
C19orf55	0.873436
C19orf57	0.907638
C19orf60	0.826542
C19orf66	0.828889
C19orf68	0.903415
C19orf70	0.8994
C19orf77	0.8577
C19orf82	0.901185
C19orf83	0.905793
C1D	0.849006
C1DP1	0.899719
C1GALT1	0.820133
C1GALT1C1	0.878762
C1orf106	0.803522
C1orf109	0.887224
C1orf110	0.924416
C1orf112	0.92798
C1orf115	0.884843
C1orf116	0.835728
C1orf122	0.890017
C1orf123	0.863857
C1orf131	0.879077
C1orf132	0.930502
C1orf141	0.901312
C1orf159	0.904343
C1orf162	0.877048
C1orf172	0.853462
C1orf174	0.869822
C1orf186	0.911944
C1orf198	0.822655
C1orf204	0.896529
C1orf21	0.867954
C1orf210	0.83862
C1orf216	0.868168
C1orf226	0.8702
C1orf228	0.894258
C1orf233	0.835247
C1orf27	0.893085
C1orf35	0.908244
C1orf43	0.828382
C1orf50	0.887646
C1orf51	0.856488
C1orf52	0.887352
C1orf53	0.881492
C1orf56	0.85339
C1orf63	0.889876
C1orf74	0.901444
C1orf85	0.879214
C1orf86	0.852426
C1QBP	0.851978
C1QTNF1	0.901931
C1QTNF3	0.896785
C1QTNF6	0.892875
C1QTNF9B.AS1	0.949291
C1RL	0.956839
C1RL.AS1	0.894655
C2	0.90173
C20orf112	0.847957
C20orf196	0.930932
C20orf24	0.854647
C20orf26	0.872433
C20orf27	0.868732
C20orf96	0.979311
C21orf119	0.894642
C21orf2	0.902752
C21orf33	0.885187
C21orf49	0.901591
C21orf58	0.878489
C21orf59	0.897551
C21orf67	0.875251
C21orf90	0.900392
C21orf91	0.872597
C22orf29	0.922584
C22orf34	0.891578
C22orf39	0.926441
C22orf43	0.899464
C2CD2	0.846386
C2CD2L	0.873493
C2CD3	0.86607
C2CD4A	0.903174
C2CD4B	0.865045
C2CD4D	0.920866
C2CD5	0.838501
C2ORF15	0.896786
C2orf27B	0.903415
C2orf42	0.904008
C2orf43	0.877222
C2orf44	0.893996
C2orf47	0.870202
C2orf49	0.85731
C2orf50	0.899048
C2orf54	0.903415
C2orf61	0.903418
C2orf68	0.825496
C2orf69	0.830858
C2orf72	0.827435
C2orf76	0.88591
C2orf82	0.877686
C2orf88	0.883497
C3orf17	0.879307
C3orf33	0.927814
C3orf35	0.870487
C3orf38	0.858494
C3orf52	0.897681
C3orf55	0.897289
C3orf58	0.877663
C3orf62	0.856507
C3orf67	0.882665
C3orf70	0.899788
C3orf83	0.882608
C4A	0.847484
C4B	0.847484
C4BPB	0.923555
C4orf19	0.869292
C4orf21	0.907872
C4orf27	0.884734
C4orf29	0.842487
C4orf3	0.835338
C4orf32	0.871885
C4orf33	0.87331
C4orf36	0.886496
C4orf46	0.894775
C4orf48	0.876434
C5AR1	0.901421
C5orf15	0.894602
C5orf22	0.888114
C5orf24	0.898066
C5orf28	0.851742
C5orf30	0.826412
C5orf34	0.90332
C5orf38	0.920086
C5orf42	0.892467
C5orf45	0.880048
C5orf51	0.937762
C5orf54	0.884446
C5orf55	0.906063
C5orf56	0.862207
C5orf63	0.850296
C6	0.880487
C6orf1	0.85982
C6orf106	0.909315
C6orf120	0.856159
C6orf123	0.894971
C6orf132	0.861962
C6orf136	0.876558
C6orf141	0.829807
C6orf183	0.949926
C6orf203	0.862987
C6orf211	0.893169
C6orf222	0.876406
C6orf223	0.943029
C6orf226	0.887036
C6orf47	0.888694
C6orf47.AS1	0.874307
C6orf48	0.878239
C6orf52	0.894227
C6orf57	0.901891
C6orf58	0.874242
C6orf62	0.800712
C6orf89	0.898501
C6orf99	0.877574
C7	0.923936
C7orf13	0.869514
C7orf25	0.901904
C7orf26	0.89053
C7orf31	0.95276
C7orf43	0.851309
C7orf49	0.890564
C7orf50	0.847072
C7orf55	0.938877
C7orf55.LUC7L2	0.824895
C7orf60	0.894108
C7orf61	0.925271
C7orf63	0.885016
C7orf73	0.815504
C8G	0.894996
C8orf33	0.860499
C8orf34	0.905054
C8orf4	0.88519
C8orf44	0.866291
C8orf47	0.894839
C8orf59	0.877153
C8orf76	0.85285
C8orf82	0.865701
C9orf114	0.838021
C9orf116	0.924551
C9orf117	0.911201
C9orf142	0.829646
C9orf147	0.91879
C9orf152	0.848089
C9orf156	0.904437
C9orf16	0.841839
C9orf163	0.873974
C9orf24	0.869034
C9orf3	0.865482
C9orf37	0.881322
C9orf38	0.903415
C9orf40	0.846751
C9orf41	0.940851
C9orf64	0.85016
C9orf69	0.904232
C9orf72	0.870633
C9orf78	0.890103
C9orf85	0.905914
C9orf89	0.915489
C9orf9	0.889095
C9orf91	0.863673
CA11	0.903415
CA12	0.831455
CA13	0.85836
CA14	0.866598
CA2	0.837722
CA3	0.907324
CA5BP1	0.901563
CA8	0.868716
CA9	0.858678
CAAP1	0.90208
CAB39	0.83525
CAB39L	0.890732
CABIN1	0.838396
CABLES1	0.912212
CABLES2	0.868694
CACFD1	0.852674
CACHD1	0.888858
CACNA1A	0.915428
CACNA1C	0.892069
CACNA1D	0.861534
CACNA1H	0.937465
CACNA2D1	0.870948
CACNA2D4	0.902384
CACNB1	0.896214
CACNB3	0.876516
CACNB4	0.89756
CACTIN	0.84286
CACUL1	0.858979
CACYBP	0.817377
CAD	0.867491
CADM2	0.903415
CADM4	0.900802
CADPS	0.903554
CADPS2	0.85836
CAHM	0.920707
CALCA	0.877574
CALCOCO1	0.940596
CALCOCO2	0.85601
CALD1	0.869892
CALHM2	0.893085
CALM1	0.859584
CALM2	0.870307
CALM3	0.83997
CALML4	0.854981
CALR	0.876959
CALU	0.867639
CAMK1	0.862955
CAMK2D	0.855936
CAMK2G	0.875177
CAMK2N1	0.879376
CAMK2N2	0.887738
CAMKK2	0.858993
CAMKMT	0.878419
CAMLG	0.864336
CAMSAP1	0.924938
CAMSAP2	0.930235
CAMSAP3	0.887947
CAMTA1	0.871811
CAMTA2	0.928199
CAND1	0.841194
CANT1	0.869171
CANX	0.855921
CAP1	0.827918
CAP2	0.87849
CAP2P1	0.895824
CAPG	0.871379
CAPN1	0.852601
CAPN10	0.881877
CAPN10.AS1	0.903415
CAPN12	0.853525
CAPN13	0.904784
CAPN15	0.858036
CAPN2	0.839082
CAPN5	0.832292
CAPN6	0.9181
CAPN7	0.884446
CAPN8	0.841296
CAPN9	0.861318
CAPNS1	0.832043
CAPRIN1	0.828792
CAPRIN2	0.890758
CAPS	0.87029
CAPZA1	0.863312
CAPZA2	0.867688
CAPZB	0.846632
CARD10	0.845684
CARD11	0.887742
CARD14	0.891662
CARD16	0.895908
CARD6	0.883978
CARD8	0.861774
CARD9	0.914624
CARF	0.891477
CARHSP1	0.847339
CARM1	0.886755
CARS	0.877476
CARS2	0.867878
CASC15	0.893542
CASC19	0.888672
CASC2	0.898005
CASC3	0.879534
CASC4	0.837679
[truncated: 11,849 more rows]

## Sheet: Figure 4e
Unnamed: 0	K.star
A1CF	0.880532
A2M	0.882989
A4GNT	0.928599
AAAS	0.869293
AACS	0.845114
AADAC	0.886693
AADAT	0.857835
AAED1	0.908254
AAGAB	0.882089
AAK1	0.869444
AAMDC	0.882484
AAMP	0.871687
AAR2	0.897298
AARS	0.865298
AARS2	0.879347
AASDH	0.887888
AASDHPPT	0.886578
AATF	0.881505
AB019441.29	0.877533
ABAT	0.865002
ABCA1	0.853395
ABCA2	0.877508
ABCA5	0.89425
ABCA7	0.861037
ABCB10	0.882771
ABCB7	0.880817
ABCB8	0.867318
ABCC1	0.912999
ABCC10	0.870602
ABCC3	0.890891
ABCC4	0.868762
ABCC5	0.858587
ABCC6P1	0.892327
ABCC8	0.902802
ABCD3	0.865731
ABCD4	0.895643
ABCE1	0.900416
ABCF1	0.91559
ABCF2	0.886184
ABCG1	0.828262
ABCG2	0.876609
ABHD10	0.891315
ABHD11	0.888457
ABHD12	0.884954
ABHD13	0.887063
ABHD14A	0.896846
ABHD14B	0.912197
ABHD15	0.896829
ABHD17A	0.884599
ABHD17C	0.88263
ABHD2	0.870502
ABHD3	0.889376
ABHD5	0.911156
ABHD6	0.895948
ABI1	0.883878
ABI2	0.893127
ABL1	0.907005
ABL2	0.88667
ABLIM1	0.843207
ABR	0.900468
ABRACL	0.880219
ABT1	0.871508
ABTB1	0.84098
AC000089.3	0.893625
AC002056.3	0.863737
AC004381.6	0.867243
AC004386.4	0.856813
AC004453.8	0.899
AC004692.5	0.868535
AC004791.2	0.879612
AC004797.1	0.855142
AC004870.4	0.874925
AC005003.1	0.871203
AC005019.2	0.906372
AC005154.6	0.848852
AC005255.3	0.881658
AC005550.3	0.875888
AC005682.7	0.876963
AC005831.1	0.848168
AC005884.1	0.869663
AC006978.6	0.888403
AC007228.9	0.911136
AC007238.1	0.899833
AC007246.3	0.865693
AC007318.5	0.893144
AC007773.2	0.87
AC007881.4	0.870782
AC007969.5	0.897083
AC008982.2	0.877197
AC009005.2	0.870074
AC009014.3	0.853846
AC009120.6	0.878141
AC009133.12	0.877965
AC009133.14	0.852582
AC009237.8	0.863221
AC009245.3	0.896703
AC009299.3	0.888096
AC009404.2	0.862484
AC009501.4	0.86283
AC010468.1	0.864376
AC010733.5	0.877814
AC010970.2	0.881518
AC011933.2	0.847601
AC012354.8	0.859387
AC013394.2	0.867577
AC013449.1	0.870656
AC015849.19	0.871232
AC015987.2	0.890596
AC016586.1	0.866572
AC016700.4	0.887491
AC016700.6	0.910846
AC016708.2	0.87692
AC016712.2	0.876867
AC016734.2	0.909804
AC016739.2	0.897278
AC018738.2	0.933636
AC019181.3	0.887611
AC021016.7	0.865262
AC021218.2	0.868169
AC022431.1	0.898984
AC024560.3	0.896807
AC026271.5	0.908058
AC068039.4	0.885981
AC074212.5	0.90069
AC074212.6	0.883129
AC079250.1	0.896571
AC079602.1	0.890647
AC079922.2	0.874358
AC079949.1	0.88424
AC084018.1	0.875968
AC090587.2	0.884326
AC092610.12	0.887282
AC093106.7	0.874305
AC093107.7	0.875981
AC093838.4	0.885337
AC096579.13	0.873406
AC097523.1	0.884757
AC104297.1	0.884731
AC104809.4	0.868983
AC107983.4	0.876374
AC115617.2	0.876367
AC119673.1	0.880886
AC120194.1	0.872404
AC127904.2	0.865041
AC144530.1	0.880064
AC159540.1	0.886742
ACAA1	0.886862
ACAA2	0.873972
ACACA	0.911715
ACAD10	0.852206
ACAD8	0.877654
ACAD9	0.872389
ACADM	0.852169
ACADS	0.868775
ACADSB	0.881152
ACADVL	0.867203
ACAP1	0.890125
ACAP2	0.890616
ACAP3	0.878969
ACAT1	0.82743
ACAT2	0.867223
ACBD3	0.865371
ACBD4	0.882282
ACBD5	0.876686
ACBD6	0.90304
ACCS	0.891611
ACE	0.876396
ACE2	0.858431
ACER3	0.882164
ACIN1	0.896737
ACKR4	0.885323
ACLY	0.871543
ACMSD	0.874841
ACN9	0.847618
ACO1	0.877837
ACO2	0.878198
ACOT1	0.89121
ACOT11	0.885449
ACOT13	0.864349
ACOT2	0.892
ACOT7	0.910136
ACOT8	0.87548
ACOT9	0.88998
ACOX1	0.873223
ACOX3	0.880522
ACP1	0.868042
ACP2	0.885519
ACP5	0.902525
ACP6	0.898571
ACPP	0.873826
ACSF2	0.885101
ACSF3	0.915742
ACSL1	0.923213
ACSL3	0.858265
ACSL4	0.877297
ACSL5	0.857864
ACSM3	0.884856
ACSS1	0.859557
ACSS2	0.883188
ACTB	0.87813
ACTBP11	0.863104
ACTG1	0.882497
ACTL10	0.880607
ACTL6A	0.859681
ACTN1	0.869628
ACTN4	0.88543
ACTR10	0.912196
ACTR1A	0.898475
ACTR1B	0.885874
ACTR2	0.867817
ACTR3	0.887043
ACTR3B	0.863291
ACTR6	0.91355
ACVR1B	0.883442
ACVR2A	0.884858
ACVR2B	0.857109
ACY3	0.911091
ACYP1	0.874127
AD000092.3	0.893581
ADAL	0.904315
ADAM10	0.9194
ADAM15	0.880858
ADAM17	0.868965
ADAM28	0.859884
ADAM9	0.866089
ADAMTS17	0.868001
ADAMTS7	0.877648
ADAMTS9	0.874367
ADAP1	0.906167
ADAP2	0.881874
ADAR	0.90821
ADARB1	0.897833
ADAT1	0.900012
ADAT2	0.867877
ADCK2	0.885182
ADCK3	0.851116
ADCK4	0.879222
ADCK5	0.888985
ADCY1	0.884314
ADCY6	0.860412
ADCY7	0.88389
ADCY9	0.889847
ADD1	0.901243
ADD3	0.872778
ADH1C	0.898826
ADH4	0.856966
ADH5	0.891717
ADH6	0.884259
ADHFE1	0.90326
ADI1	0.893419
ADIPOR1	0.874121
ADIPOR2	0.880124
ADIRF	0.874324
ADK	0.870792
ADNP	0.847118
ADO	0.893289
ADPGK	0.884632
ADRA2A	0.860573
ADRBK1	0.883594
ADRM1	0.869623
ADSL	0.907374
ADSS	0.861217
ADTRP	0.882235
AEBP2	0.89307
AEN	0.890024
AES	0.879709
AF277315.13	0.869911
AFAP1.AS1	0.880457
AFF1	0.878706
AFF4	0.877989
AFG3L1P	0.876281
AFG3L2	0.904363
AFMID	0.861962
AFTPH	0.920865
AGA	0.846905
AGAP1	0.869608
AGAP3	0.869601
AGAP6	0.890225
AGBL5	0.8723
AGFG1	0.887477
AGGF1	0.836465
AGK	0.897709
AGL	0.869668
AGMAT	0.862825
AGO1	0.878048
AGO3	0.892442
AGO4	0.905582
AGPAT1	0.845865
AGPAT2	0.894051
AGPAT3	0.880405
AGPAT5	0.900409
AGPAT6	0.863573
AGPS	0.907495
AGR2	0.867275
AGR3	0.923477
AGTRAP	0.852835
AHCTF1	0.889758
AHCY	0.881293
AHCYL1	0.874828
AHCYL2	0.884012
AHDC1	0.854997
AHI1	0.887559
AHNAK	0.868726
AHR	0.871532
AHSA1	0.910926
AHSA2	0.92239
AIDA	0.874791
AIF1	0.886932
AIFM1	0.877286
AIFM2	0.904013
AIG1	0.867836
AIM1	0.891895
AIM1L	0.882023
AIMP1	0.940017
AIMP2	0.899311
AIP	0.865875
AK1	0.852785
AK2	0.911618
AK3	0.931418
AK4	0.885169
AKAP1	0.870519
AKAP10	0.893885
AKAP11	0.848072
AKAP13	0.858541
AKAP17A	0.903899
AKAP7	0.880331
AKAP8	0.905011
AKAP9	0.851974
AKIP1	0.89871
AKIRIN1	0.847703
AKIRIN2	0.891657
AKNA	0.883062
AKR1A1	0.893821
AKR1B1	0.881315
AKR1B10	0.894905
AKR1B10P1	0.882882
AKR1B15	0.866954
AKR1C1	0.878696
AKR1C2	0.866105
AKR1C3	0.873168
AKR1C4	0.887706
AKR7A2	0.858979
AKR7A3	0.873362
AKR7L	0.864425
AKT1	0.84461
AKT1S1	0.879011
AKT2	0.890944
AKTIP	0.880104
AL161626.1	0.867721
AL627309.1	0.913495
ALAD	0.886814
ALAS1	0.900039
ALCAM	0.894796
ALDH16A1	0.868884
ALDH18A1	0.870306
ALDH1A1	0.903198
ALDH1B1	0.856252
ALDH2	0.911233
ALDH3A1	0.919928
ALDH3A2	0.866441
ALDH3B1	0.844166
ALDH5A1	0.860003
ALDH6A1	0.874025
ALDH7A1	0.910133
ALDH7A1P1	0.874323
ALDH9A1	0.898827
ALDOA	0.901947
ALDOB	0.835097
ALDOC	0.85464
ALG1	0.890736
ALG12	0.878091
ALG13	0.877477
ALG14	0.851358
ALG2	0.903176
ALG3	0.855205
ALG5	0.880503
ALG6	0.847473
ALG8	0.886162
ALG9	0.866587
ALKBH2	0.898206
ALKBH3	0.89394
ALKBH4	0.878896
ALKBH5	0.891722
ALKBH7	0.870503
ALOX5	0.890412
ALOX5AP	0.891532
ALPK1	0.869278
ALPL	0.889848
ALS2	0.874969
ALS2CL	0.906922
ALYREF	0.895559
AMBP	0.889468
AMD1	0.919502
AMDHD2	0.8687
AMFR	0.879363
AMMECR1	0.903235
AMMECR1L	0.893649
AMN	0.891303
AMOT	0.876299
AMOTL2	0.834094
AMPD2	0.891504
AMPD3	0.896528
AMT	0.896871
AMZ2	0.84547
ANAPC1	0.867122
ANAPC11	0.877112
ANAPC13	0.894083
ANAPC15	0.849218
ANAPC16	0.877581
ANAPC4	0.880706
ANAPC5	0.856036
ANAPC7	0.880068
ANG	0.862526
ANGEL2	0.875081
ANGPTL2	0.878011
ANK3	0.890147
ANKFY1	0.866235
ANKH	0.872382
ANKIB1	0.907697
ANKLE2	0.898228
ANKMY1	0.881621
ANKMY2	0.880524
ANKRD10	0.876379
ANKRD11	0.879322
ANKRD12	0.943969
ANKRD13C	0.910506
ANKRD13D	0.886936
ANKRD16	0.886183
ANKRD17	0.887936
ANKRD18A	0.871043
ANKRD18B	0.853504
ANKRD20A11P	0.873271
ANKRD20A5P	0.889968
ANKRD22	0.902138
ANKRD26	0.851537
ANKRD27	0.872642
ANKRD28	0.864985
ANKRD29	0.871991
ANKRD36	0.881307
ANKRD36B	0.891896
ANKRD36BP2	0.863846
ANKRD36C	0.880189
ANKRD37	0.885392
ANKRD40	0.888398
ANKRD46	0.882915
ANKRD49	0.866345
ANKRD50	0.895726
ANKRD52	0.871546
ANKRD54	0.882911
ANKRD9	0.864651
ANKS3	0.884285
ANKS6	0.881622
ANKZF1	0.883438
ANLN	0.815851
ANO1	0.865329
ANO10	0.881614
ANO6	0.857406
ANO7	0.884343
ANO8	0.880896
ANO9	0.889142
ANP32A	0.864985
ANP32B	0.875874
ANP32BP1	0.884008
ANP32E	0.850454
ANPEP	0.833887
ANTXR2	0.887512
ANXA1	0.877716
ANXA10	0.856584
ANXA11	0.867652
ANXA13	0.857983
ANXA2	0.917914
ANXA2P2	0.907521
ANXA3	0.918856
ANXA4	0.86991
ANXA5	0.907195
ANXA7	0.882666
AOAH	0.884443
AOC1	0.893141
AP000281.1	0.842555
AP000318.1	0.868654
AP000354.2	0.82644
AP000568.2	0.893109
AP000580.1	0.866602
AP000692.10	0.885737
AP000692.9	0.890139
AP000936.1	0.876547
AP001007.1	0.882989
AP1AR	0.878137
AP1B1	0.880223
AP1G1	0.892755
AP1G2	0.905434
AP1M1	0.908633
AP1M2	0.86568
AP1S1	0.908906
AP1S3	0.915764
AP2A1	0.882632
AP2A2	0.909551
AP2B1	0.896327
AP2M1	0.845892
AP2S1	0.872177
AP3B1	0.902277
AP3D1	0.901308
AP3M1	0.878585
AP3M2	0.882985
AP3S1	0.876098
AP3S2	0.884308
AP4B1	0.882308
AP5M1	0.906297
AP5S1	0.854763
APAF1	0.888199
APBA3	0.854673
APBB1	0.889792
APBB1IP	0.882149
APBB3	0.899474
APC	0.899254
APEH	0.898202
APEX1	0.869574
APEX2	0.848648
APH1A	0.87471
APH1B	0.887036
API5	0.880377
APIP	0.857034
APITD1	0.892156
APLP1	0.883447
APLP2	0.855655
APMAP	0.893456
APOA1BP	0.899628
APOA4	0.877148
APOB	0.86972
APOBEC1	0.898246
APOBEC3B	0.833479
APOBEC3C	0.857868
APOBEC3G	0.861798
APOC1	0.892469
APOC3	0.875683
APOE	0.907792
APOL1	0.886051
APOL2	0.852464
APOL3	0.881343
APOL6	0.954645
APOO	0.868227
APOPT1	0.846746
APP	0.88707
APPBP2	0.875653
APPL1	0.86463
APPL2	0.891673
APRT	0.908838
APTX	0.877867
AQP1	0.875445
AQP3	0.874066
AQP5	0.888958
AQR	0.90616
ARAF	0.857608
ARC	0.886493
ARCN1	0.8728
AREG	0.863715
AREGB	0.864411
ARF1	0.932783
ARF3	0.930911
ARF4	0.872319
ARF5	0.876499
ARF6	0.858843
ARFGAP1	0.884499
ARFGAP2	0.895381
ARFGAP3	0.846295
ARFGEF1	0.931083
ARFGEF2	0.864097
ARFIP1	0.843613
ARFIP2	0.901072
ARFRP1	0.839583
ARGLU1	0.920014
ARHGAP1	0.904957
ARHGAP11A	0.800974
ARHGAP11B	0.857672
ARHGAP12	0.908967
ARHGAP18	0.930272
ARHGAP19	0.847929
ARHGAP21	0.863585
ARHGAP24	0.882407
ARHGAP26	0.866808
ARHGAP27	0.879888
ARHGAP30	0.873578
ARHGAP32	0.896886
ARHGAP33	0.867454
ARHGAP35	0.834972
ARHGAP4	0.880182
ARHGAP44	0.891904
ARHGAP5	0.882359
ARHGAP8	0.883556
ARHGAP9	0.878315
ARHGDIA	0.864453
ARHGDIB	0.90112
ARHGDIG	0.880314
ARHGEF1	0.893826
ARHGEF10	0.903316
ARHGEF10L	0.884925
ARHGEF11	0.892115
ARHGEF12	0.873805
ARHGEF16	0.906541
ARHGEF19	0.861895
ARHGEF2	0.855004
ARHGEF28	0.915334
ARHGEF37	0.868802
ARHGEF38	0.902464
ARHGEF39	0.858163
ARHGEF40	0.878374
ARHGEF5	0.887912
ARHGEF6	0.874135
ARHGEF7	0.862989
ARHGEF9	0.90989
ARID1A	0.86284
ARID1B	0.905851
ARID2	0.879296
ARID3A	0.877926
ARID4A	0.90731
ARID4B	0.886688
ARID5A	0.8866
ARID5B	0.895059
ARIH1	0.88156
ARIH2	0.883422
ARL1	0.86512
ARL10	0.882022
ARL13B	0.866737
ARL14	0.84629
ARL14EP	0.899557
ARL16	0.882976
ARL2	0.860952
ARL2BP	0.880482
ARL3	0.890947
ARL4A	0.848457
ARL5A	0.896761
ARL5B	0.880749
ARL6IP1	0.840194
ARL6IP5	0.889742
ARL8A	0.848797
ARL8B	0.906013
ARMC1	0.909177
ARMC10	0.841403
ARMC10P1	0.863049
ARMC5	0.878552
ARMC6	0.863452
ARMC7	0.871069
ARMC8	0.88361
ARMC9	0.891559
ARMCX3	0.9079
ARMCX5	0.873621
ARMCX6	0.910223
ARNT	0.87213
ARNTL2	0.871412
ARPC1A	0.87914
ARPC1B	0.906967
ARPC2	0.873514
ARPC3	0.93156
ARPC4	0.861743
ARPC5	0.877571
ARPC5L	0.910966
ARPP19	0.854151
ARRB1	0.877704
ARRB2	0.895465
ARRDC1	0.840593
ARRDC2	0.887055
ARRDC3	0.880336
ARRDC4	0.87838
ARSA	0.892985
ARSB	0.868453
ARSD	0.882948
ARSJ	0.903345
ARSK	0.891519
ARV1	0.897615
ARVCF	0.874931
ARX	0.878401
ASAH1	0.91765
ASAP2	0.900516
ASAP3	0.898081
ASB13	0.848669
ASB8	0.834175
ASCC1	0.898079
ASCC2	0.910951
ASCC3	0.873584
ASCL2	0.847017
ASF1A	0.900402
ASF1B	0.821054
ASH1L	0.880086
ASH2L	0.885482
ASL	0.878533
ASNA1	0.951216
ASNS	0.892596
ASNSD1	0.870405
ASPH	0.877843
ASPHD1	0.874996
ASPHD2	0.877496
ASPM	0.832266
ASPSCR1	0.878861
ASRGL1	0.865437
ASS1	0.92637
ASUN	0.881036
ASXL1	0.863246
ASXL2	0.852424
ATAD1	0.903312
ATAD2	0.872312
ATAD2B	0.863063
ATAD3A	0.868477
ATAD3B	0.841155
ATAD3C	0.853584
ATAD5	0.857258
ATAT1	0.860478
ATE1	0.890225
ATF1	0.869064
ATF2	0.859348
ATF3	0.851875
ATF4	0.875319
ATF4P3	0.892465
ATF4P4	0.89257
ATF5	0.857194
ATF6	0.883464
ATF6B	0.868681
ATF7	0.891166
ATF7IP	0.888918
ATF7IP2	0.880562
ATG10	0.88458
ATG12	0.935666
ATG13	0.874189
ATG16L1	0.871922
ATG16L2	0.89825
ATG2B	0.895773
ATG3	0.863214
ATG4A	0.883254
ATG4B	0.849159
ATG4C	0.883945
ATG5	0.904704
ATG7	0.876418
ATG9A	0.854475
ATHL1	0.898009
ATIC	0.888368
ATL1	0.888498
ATL2	0.884449
ATL3	0.881531
ATM	0.816147
ATMIN	0.898397
ATN1	0.878426
ATOX1	0.91355
ATP10B	0.86201
ATP11A	0.878843
ATP11B	0.895081
ATP11C	0.845987
ATP13A1	0.903216
ATP13A2	0.927085
ATP13A3	0.936572
ATP1A1	0.877016
ATP1B1	0.865169
ATP1B3	0.903299
ATP2A2	0.872103
ATP2A3	0.858962
ATP2B1	0.887088
ATP2C1	0.870961
ATP2C2	0.896773
ATP4A	0.956197
ATP4B	0.972462
ATP5A1	0.854668
ATP5A1P2	0.867498
ATP5B	0.870281
ATP5C1	0.87949
ATP5D	0.863346
ATP5E	0.882855
ATP5EP2	0.866033
ATP5F1	0.885289
ATP5G1	0.893706
ATP5G1P6	0.861853
ATP5G2	0.885142
ATP5G3	0.882531
ATP5H	0.882071
ATP5I	0.912707
ATP5J	0.885227
ATP5J2	0.900811
ATP5L	0.881617
ATP5O	0.897902
ATP5S	0.872118
ATP5SL	0.883615
ATP6AP1	0.876481
ATP6AP2	0.890446
ATP6V0A1	0.883806
ATP6V0A2	0.905484
ATP6V0B	0.88276
ATP6V0D1	0.891697
ATP6V0E1	0.886703
ATP6V0E2	0.913306
ATP6V1A	0.879232
ATP6V1B2	0.901391
ATP6V1C1	0.854396
ATP6V1D	0.893187
ATP6V1E1	0.862826
ATP6V1E2	0.896414
ATP6V1F	0.849817
ATP6V1G1	0.841334
ATP6V1H	0.89516
ATP7B	0.866839
ATP8A1	0.861927
ATP8B1	0.915758
ATP8B5P	0.874535
ATP9A	0.87828
ATP9B	0.864673
ATPAF1	0.858559
ATPAF2	0.882456
ATPIF1	0.889411
ATR	0.890315
ATRAID	0.839767
ATRN	0.872139
ATRX	0.911869
ATXN1	0.865426
ATXN10	0.880536
ATXN1L	0.892292
ATXN2	0.864069
ATXN2L	0.862831
ATXN3	0.867696
ATXN7	0.891885
ATXN7L1	0.901328
ATXN7L3	0.850796
ATXN7L3B	0.881429
ATXN8OS	0.881259
AUH	0.871403
AUP1	0.92746
AURKA	0.830291
AURKAIP1	0.879915
AURKB	0.83133
AUTS2	0.872432
AVEN	0.848105
AVIL	0.862195
AVL9	0.90333
AVPI1	0.884223
AXDND1	0.841138
AXIN1	0.885338
AXIN2	0.865925
AZGP1	0.907959
AZI2	0.873356
AZIN1	0.88919
B2M	0.844791
B3GALT5	0.84369
B3GALT6	0.879022
B3GNT1	0.888792
B3GNT2	0.882694
B3GNT3	0.8554
B3GNT5	0.874501
B3GNT6	0.873408
B3GNT7	0.851582
B3GNT9	0.856249
B4GALNT3	0.860499
B4GALT1	0.904628
B4GALT2	0.852507
B4GALT3	0.883531
B4GALT4	0.864034
B4GALT5	0.885642
B4GALT7	0.85679
B9D2	0.897929
BABAM1	0.894769
BACE1	0.873697
BACE2	0.875218
BACH1	0.86811
BAD	0.887093
BAG1	0.861015
BAG3	0.883596
BAG4	0.889268
BAG5	0.85705
BAG6	0.880138
BAHD1	0.895458
BAIAP2	0.877297
BAIAP2.AS1	0.89915
BAIAP2L1	0.870724
BAIAP2L2	0.920467
BAK1	0.917916
BAK1P1	0.915531
BAMBI	0.883
BANF1	0.899389
BANP	0.902471
BAP1	0.896532
BARD1	0.854075
BARX2	0.870418
BAX	0.876991
BAZ1A	0.861328
BAZ1B	0.87506
BAZ2A	0.885339
BAZ2B	0.898987
BBIP1	0.89238
BBS2	0.890762
BBS7	0.873258
BBX	0.879643
BCAP29	0.878711
BCAP31	0.907421
BCAR1	0.894449
BCAR3	0.863162
BCAS1	0.851049
BCAS2	0.902286
BCAS3	0.874918
BCAT2	0.859689
BCCIP	0.848858
BCKDHB	0.91484
BCKDK	0.844532
BCL11B	0.86492
BCL2	0.882174
BCL2L1	0.933339
BCL2L12	0.87516
BCL2L13	0.896148
BCL2L14	0.866564
BCL2L15	0.942197
BCL2L2	0.832582
BCL3	0.865443
BCL6	0.862064
BCL7B	0.896874
BCL7C	0.910699
BCL9L	0.871484
BCLAF1	0.898153
BCOR	0.903041
BCORL1	0.862785
BCR	0.901307
BCS1L	0.872184
BDH1	0.89246
BDH2	0.854361
BDP1	0.888231
BECN1	0.901216
BEND3	0.866916
BEND7	0.920975
BEST1	0.888179
BET1	0.862414
BET1L	0.882439
BEX1	0.90133
BEX2	0.885296
BFAR	0.887673
BHLHE40	0.88745
BHLHE41	0.902795
BICD2	0.87819
BID	0.872661
BIK	0.840447
BIN1	0.924665
BIN2	0.889795
BIN3	0.866868
BIRC2	0.860669
BIRC3	0.881053
BIRC5	0.824922
BIRC6	0.895128
BIVM	0.856576
BLCAP	0.849518
BLM	0.878897
BLMH	0.889171
BLNK	0.889486
BLOC1S1	0.838753
BLOC1S2	0.878051
BLOC1S4	0.914809
BLOC1S5	0.870603
BLOC1S6	0.912281
BLVRA	0.880117
BLVRB	0.88501
BLZF1	0.866843
BMI1	0.883539
BMP2	0.889943
BMP2K	0.867311
BMP4	0.873833
BMPR2	0.866997
BMS1	0.909618
BMS1P5	0.876221
BNIP2	0.879464
BNIP3L	0.876952
BOD1	0.846893
BOD1L1	0.917041
BOLA1	0.914203
BOLA2B	0.91647
BOLA3	0.869306
BOP1	0.866408
BORA	0.879133
BPHL	0.869038
BPIFB1	0.933535
BPNT1	0.863796
BPTF	0.873633
BRAF	0.874133
BRAT1	0.933303
BRCA1	0.860528
BRCA2	0.852765
BRCC3	0.863244
BRD1	0.88545
BRD2	0.918282
BRD3	0.891985
BRD4	0.899579
BRD7	0.924243
BRD7P2	0.877278
BRD8	0.838456
BRD9	0.911843
BRE	0.934333
BRF2	0.89176
BRI3	0.897392
BRI3BP	0.906894
BRIP1	0.865872
BRIX1	0.866465
BRK1	0.913377
BRMS1	0.930985
BROX	0.894855
BRPF1	0.88829
BRPF3	0.898617
BRSK1	0.877864
BRWD1	0.898206
BRWD3	0.871898
BSDC1	0.883379
BSG	0.867249
BSPRY	0.87755
BTAF1	0.880249
BTBD1	0.890027
BTBD10	0.841835
BTBD2	0.895379
BTBD3	0.894216
BTBD6	0.917786
BTBD7	0.859713
BTD	0.890578
BTF3	0.880045
BTF3L4	0.872742
BTF3P7	0.887364
BTF3P9	0.908433
BTG1	0.901034
BTG2	0.859901
BTG3	0.862917
BTN3A1	0.886381
BTN3A2	0.895047
BTN3A3	0.885979
BTNL3	0.871928
BTNL8	0.869401
BTNL9	0.890718
BUB1	0.846699
BUB1B	0.848767
BUB3	0.885197
BUD13	0.880889
BUD31	0.896028
BYSL	0.89227
BZW1	0.906634
BZW1P2	0.862283
BZW2	0.893511
C10orf10	0.92172
C10orf118	0.911797
C10orf32	0.873527
C10orf54	0.879589
C11orf1	0.886396
C11orf24	0.879707
C11orf30	0.871044
C11orf31	0.859171
C11orf48	0.895367
C11orf49	0.85129
C11orf53	0.883625
C11orf54	0.901733
C11orf57	0.875851
C11orf58	0.906035
C11orf68	0.903549
C11orf73	0.890143
C11orf74	0.86526
C11orf83	0.854261
C11orf84	0.866874
C11orf86	0.867824
C12orf10	0.869001
C12orf23	0.884855
C12orf29	0.892496
C12orf4	0.887923
C12orf43	0.863429
C12orf45	0.863754
C12orf49	0.868867
C12orf5	0.921011
C12orf57	0.876157
C12orf65	0.844641
C12orf75	0.894853
C14orf1	0.868274
C14orf105	0.874721
C14orf119	0.892864
C14orf142	0.865918
C14orf159	0.865124
C14orf166	0.884206
C14orf2	0.887546
C14orf80	0.858793
C14orf93	0.840412
C15orf38	0.875388
C15orf39	0.879654
C15orf40	0.910807
C15orf41	0.8921
C15orf48	0.87354
C15orf57	0.91252
C15orf61	0.890876
C16orf13	0.878937
C16orf45	0.877167
C16orf52	0.86064
C16orf58	0.884941
C16orf62	0.881499
C16orf72	0.867776
C16orf80	0.873303
C16orf89	0.891243
C16orf91	0.864314
C17orf58	0.853849
C17orf59	0.893002
C17orf75	0.876972
C17orf85	0.891159
C17orf89	0.876112
C17orf97	0.893161
C18orf21	0.83393
C18orf54	0.871461
C18orf56	0.864741
C18orf8	0.870379
C19orf10	0.921382
C19orf24	0.914219
C19orf33	0.868042
C19orf43	0.895824
C19orf45	0.875695
C19orf48	0.874953
C19orf52	0.895222
C19orf53	0.876058
C19orf54	0.826626
C19orf60	0.88987
C19orf66	0.891534
C19orf70	0.937774
C19orf77	0.886774
C1D	0.906628
C1GALT1	0.918324
C1GALT1C1	0.871022
C1orf106	0.884083
C1orf116	0.872339
C1orf122	0.917805
C1orf123	0.907926
C1orf131	0.880102
C1orf132	0.889146
C1orf162	0.872831
C1orf172	0.900163
C1orf174	0.856081
C1orf177	0.872758
C1orf198	0.860587
C1orf21	0.89027
C1orf210	0.891363
C1orf228	0.870495
C1orf233	0.857705
C1orf27	0.876569
C1orf35	0.857301
C1orf43	0.876897
C1orf53	0.86222
C1orf56	0.875789
C1orf63	0.897116
C1orf85	0.899774
C1orf86	0.937007
C1QA	0.90225
C1QB	0.902987
C1QBP	0.90395
C1QC	0.892835
C1QTNF1	0.862181
C1QTNF3	0.86219
C1RL	0.901668
C2	0.869624
C20orf112	0.868282
C20orf194	0.891454
C20orf196	0.868951
C20orf24	0.887039
C20orf27	0.90024
C21orf33	0.883755
C21orf58	0.84135
C21orf59	0.882931
C22orf39	0.852678
C2CD2	0.900925
C2CD2L	0.875053
C2CD4B	0.861659
C2CD5	0.918641
C2orf43	0.893993
C2orf47	0.872113
C2orf49	0.881273
C2orf68	0.90151
C2orf69	0.872567
C2orf70	0.877414
C2orf72	0.857771
C2orf82	0.899273
C2orf88	0.890731
C3AR1	0.888191
C3orf17	0.885783
C3orf55	0.857461
C3orf58	0.890506
C3orf62	0.869888
C3orf67	0.870434
C4BPB	0.879854
C4orf19	0.892884
C4orf21	0.861207
C4orf27	0.873958
C4orf29	0.87073
C4orf3	0.896681
C4orf32	0.882831
C4orf33	0.858917
C4orf36	0.881416
C4orf46	0.868345
C4orf48	0.87867
C5AR1	0.893222
C5orf15	0.848352
C5orf22	0.865736
C5orf24	0.897086
C5orf28	0.860804
C5orf30	0.879254
C5orf34	0.884761
C5orf38	0.872625
C5orf63	0.900745
C6orf106	0.864745
C6orf120	0.891037
C6orf132	0.876901
C6orf136	0.877972
C6orf141	0.863621
C6orf203	0.903608
C6orf211	0.906122
C6orf47	0.872669
C6orf48	0.8697
C6orf58	0.888055
C6orf62	0.905307
C6orf89	0.874588
C7orf26	0.868485
C7orf49	0.894293
C7orf50	0.876431
C7orf55	0.900164
C7orf55.LUC7L2	0.882097
C7orf73	0.936952
C8G	0.873579
C8orf33	0.859788
C8orf4	0.868425
C8orf59	0.894845
C8orf76	0.891893
C8orf82	0.864606
C9orf114	0.909435
C9orf142	0.895386
C9orf152	0.900757
C9orf156	0.889035
C9orf16	0.883815
C9orf3	0.872719
C9orf40	0.880254
C9orf41	0.894452
C9orf64	0.861551
C9orf69	0.849677
C9orf78	0.917856
C9orf85	0.869339
C9orf89	0.914114
CA1	0.853581
CA12	0.90059
CA13	0.878452
CA2	0.886616
CA9	0.868946
CAAP1	0.882011
CAB39	0.915711
CABIN1	0.896763
CABLES1	0.883703
CACFD1	0.894797
CACNA1A	0.875511
CACNA1H	0.891719
CACNA2D2	0.874809
CACNA2D4	0.888161
CACNB3	0.862924
CACNB4	0.877054
CACTIN	0.856494
CACUL1	0.875119
CACYBP	0.875751
CAD	0.884526
CADM1	0.886374
CADPS	0.8804
CADPS2	0.932339
CALB2	0.879633
CALCOCO1	0.907455
CALCOCO2	0.840839
CALM1	0.863502
CALM2	0.885683
CALM3	0.848219
CALML4	0.874831
CALR	0.879006
CALU	0.92954
CAMK1	0.905913
CAMK1D	0.873039
CAMK2B	0.893331
CAMK2D	0.906465
CAMK2G	0.849427
CAMK2N1	0.870204
CAMK4	0.888872
CAMKK2	0.869114
CAMLG	0.873299
CAMSAP1	0.858924
CAMSAP2	0.86308
CAMSAP3	0.869457
CAMTA1	0.856987
CAMTA2	0.875649
CAND1	0.889271
CANT1	0.867669
CANX	0.888413
CAP1	0.872448
CAPG	0.890791
CAPN1	0.873066
CAPN10.AS1	0.862365
CAPN12	0.881463
CAPN15	0.875838
CAPN2	0.892724
CAPN5	0.870269
CAPN6	0.877384
CAPN8	0.900328
CAPN9	0.864173
CAPNS1	0.866256
CAPRIN1	0.922812
CAPRIN2	0.908466
CAPS	0.878769
CAPZA1	0.943767
CAPZA2	0.86313
CAPZB	0.938228
CARD10	0.875322
CARF	0.882015
CARHSP1	0.84509
CARM1	0.896679
CARNS1	0.888146
CARS2	0.866448
CASC3	0.871865
CASC4	0.865824
CASC5	0.852998
CASC7	0.874959
CASD1	0.885385
CASK	0.875169
CASP1	0.880396
CASP10	0.900763
CASP2	0.889217
CASP3	0.873309
CASP4	0.899342
CASP6	0.898502
CASP7	0.870546
CASP8	0.896148
CASP8AP2	0.86166
CAST	0.892977
CASZ1	0.901613
CAT	0.876704
CATSPER2	0.875403
CATSPER2P1	0.882017
CAV2	0.866151
CBFA2T2	0.884154
CBFB	0.884682
CBL	0.909765
CBLB	0.895708
CBLC	0.886331
CBLL1	0.892519
CBR1	0.8646
CBR4	0.876832
CBWD1	0.875521
CBWD2	0.871935
CBWD3	0.8712
CBWD5	0.844325
CBWD6	0.856154
CBWD7	0.873918
CBX1	0.89507
CBX3	0.908684
CBX4	0.83206
CBX5	0.919511
CBX6	0.884891
CBX7	0.862776
CBY1	0.844539
CC2D1A	0.917695
CC2D1B	0.859696
CCAR1	0.912166
CCAR2	0.890244
CCAT1	0.915989
CCBL2	0.868579
CCDC104	0.89832
CCDC107	0.861406
CCDC109B	0.856029
CCDC110	0.86751
CCDC112	0.913653
CCDC117	0.880363
CCDC12	0.891372
CCDC124	0.880802
CCDC125	0.886835
CCDC130	0.844169
CCDC132	0.869041
CCDC136	0.885581
CCDC137	0.871882
CCDC14	0.875466
CCDC149	0.88347
CCDC15	0.859673
CCDC150	0.870269
CCDC152	0.88314
CCDC153	0.87671
CCDC159	0.896456
CCDC167	0.908595
CCDC174	0.868544
CCDC18	0.857143
CCDC22	0.915213
CCDC23	0.87098
CCDC24	0.860479
CCDC25	0.874349
CCDC28A	0.878677
CCDC34	0.903352
CCDC43	0.880956
CCDC47	0.889897
CCDC50	0.895201
CCDC53	0.871377
CCDC57	0.92321
CCDC58	0.914168
CCDC59	0.849472
CCDC6	0.888688
CCDC64	0.891105
CCDC64B	0.879056
CCDC66	0.894067
CCDC68	0.859667
CCDC74A	0.856311
CCDC74B	0.882302
CCDC82	0.889998
CCDC84	0.896881
CCDC85B	0.88878
CCDC85C	0.894076
CCDC86	0.862361
CCDC88A	0.88836
CCDC88C	0.883942
CCDC90B	0.872092
CCDC91	0.869214
CCDC92	0.888034
CCDC94	0.867827
CCHCR1	0.869868
CCKBR	0.882665
CCL20	0.885244
CCL28	0.877404
CCL5	0.885194
CCM2	0.851596
CCNA2	0.829007
CCNB1	0.842165
CCNB1IP1	0.879539
CCNB2	0.80915
CCNC	0.922543
CCND1	0.891028
CCND2	0.896886
CCND3	0.879805
CCNDBP1	0.869492
CCNF	0.866612
CCNG1	0.872054
CCNG2	0.854812
CCNH	0.875913
CCNI	0.888503
CCNK	0.900435
CCNL1	0.905059
CCNL2	0.876999
CCNO	0.856851
CCNT1	0.847945
CCNT2	0.864062
CCNY	0.882717
CCP110	0.937126
CCPG1	0.897051
CCR1	0.873718
CCR5	0.888849
CCS	0.853195
CCSAP	0.871672
CCSER2	0.886303
CCT2	0.886769
CCT3	0.914064
CCT4	0.877916
CCT5	0.861986
CCT6A	0.894955
CCT6P3	0.87862
CCT7	0.885122
CCT8	0.913713
CCT8P1	0.919474
CCZ1	0.857862
CCZ1B	0.875783
CD14	0.902088
CD151	0.862739
CD164	0.861247
CD180	0.885029
CD2	0.89107
CD209	0.882989
CD22	0.881196
CD27.AS1	0.845925
CD276	0.896537
CD2AP	0.878062
CD2BP2	0.871938
CD302	0.86187
CD320	0.854485
CD36	0.885908
CD37	0.880269
CD3D	0.88218
CD3E	0.878066
CD3G	0.882852
CD4	0.892087
CD44	0.870512
CD46	0.915059
CD47	0.858852
CD48	0.867575
CD52	0.881715
CD53	0.883979
CD55	0.887357
CD58	0.877094
CD59	0.883262
CD63	0.858342
CD69	0.877219
CD7	0.88679
CD74	0.885797
CD81	0.866692
CD82	0.892749
CD83	0.891385
CD84	0.887051
CD8A	0.870244
CD9	0.887767
CD97	0.883329
CD99	0.888824
CD99L2	0.856818
CDA	0.877342
CDADC1	0.890916
CDAN1	0.858916
CDC123	0.879801
CDC14A	0.863788
CDC14B	0.845897
CDC16	0.887526
CDC20	0.829452
CDC23	0.871207
CDC25A	0.867711
CDC25B	0.850585
CDC25C	0.84204
CDC26	0.887748
CDC27	0.853039
CDC34	0.885081
CDC37	0.877196
CDC40	0.891381
CDC42	0.910843
CDC42BPA	0.897846
CDC42BPB	0.90067
CDC42BPG	0.889043
CDC42EP1	0.871106
CDC42EP3	0.918594
CDC42EP4	0.84168
CDC42EP5	0.906093
CDC42SE1	0.88348
CDC42SE2	0.890211
CDC45	0.854491
CDC5L	0.894673
CDC6	0.871868
CDC7	0.894539
CDC73	0.851929
CDCA2	0.854157
CDCA3	0.847233
CDCA4	0.860668
CDCA5	0.858628
CDCA7	0.859068
CDCA7L	0.8877
CDCA8	0.852859
CDCP1	0.903189
CDH1	0.901404
CDH15	0.849719
CDH17	0.862632
CDH2	0.87788
CDH3	0.881269
CDHR2	0.851811
CDHR3	0.933885
CDHR5	0.846512
CDIPT	0.892938
CDK1	0.805907
CDK10	0.899039
CDK11B	0.901548
CDK12	0.876491
CDK13	0.919806
CDK15	0.881599
CDK16	0.870205
CDK18	0.884206
CDK19	0.866691
CDK2	0.843188
CDK2AP2	0.883311
CDK4	0.863478
CDK5RAP1	0.901717
CDK5RAP2	0.885636
CDK5RAP3	0.89254
CDK6	0.843111
CDK7	0.846469
CDKN1A	0.875073
CDKN1B	0.8571
CDKN1C	0.852363
CDKN2A	0.883701
CDKN2AIP	0.858103
CDKN2AIPNL	0.896938
CDKN2B	0.863201
CDKN2C	0.869978
CDKN2D	0.852763
CDKN3	0.82013
CDR2	0.90693
CDR2L	0.901418
CDS1	0.897174
CDS2	0.870257
CDT1	0.857254
CDV3	0.880207
CDX1	0.903116
CDX2	0.851252
CDYL	0.883036
CEACAM1	0.861787
CEACAM5	0.829792
CEACAM6	0.83964
CEBPA.AS1	0.85954
CEBPB	0.898227
CEBPD	0.904741
CEBPG	0.88199
CEBPZ	0.883481
CEBPZ.AS1	0.963225
CECR1	0.89765
CECR5	0.874313
CELF1	0.864544
CELF2	0.880066
CELSR1	0.875533
CENPA	0.815302
CENPB	0.916045
CENPBD1	0.891144
CENPBD1P1	0.881986
CENPC	0.923267
CENPE	0.824621
CENPF	0.841682
CENPH	0.842303
CENPJ	0.855487
CENPK	0.870087
CENPL	0.866778
CENPM	0.857938
CENPN	0.853165
CENPO	0.846339
CENPP	0.884899
CENPQ	0.864331
CENPU	0.86672
CENPV	0.882858
CENPW	0.873988
CEP104	0.884798
CEP120	0.849361
CEP135	0.870005
CEP152	0.872908
CEP170B	0.892641
CEP19	0.873695
CEP192	0.886454
CEP250	0.882473
CEP290	0.916917
CEP350	0.839629
CEP41	0.879233
CEP44	0.860386
CEP55	0.856218
CEP57	0.842424
CEP63	0.879753
CEP68	0.868517
CEP70	0.861646
CEP78	0.884633
CEP95	0.881193
CERK	0.866551
CERS2	0.85414
CERS6	0.856413
CES2	0.896844
CES3	0.881194
CETN2	0.882941
CFB	0.87463
CFC1	0.911526
CFC1B	0.91588
CFDP1	0.871983
CFI	0.845694
CFL1	0.859084
CFLAR	0.885521
CFTR	0.882547
CGA	0.896188
CGGBP1	0.874963
CGN	0.881779
CGREF1	0.883755
CHAC2	0.884405
CHAF1A	0.832591
CHCHD1	0.879164
CHCHD10	0.917192
CHCHD2	0.865099
CHCHD2P6	0.881572
CHCHD3	0.881529
CHCHD4	0.860116
CHCHD5	0.878109
CHCHD7	0.884539
CHD1	0.888937
CHD1L	0.862621
CHD2	0.85076
CHD3	0.879955
CHD4	0.860465
CHD6	0.907018
CHD7	0.887475
CHD8	0.849602
CHD9	0.902913
CHDH	0.88019
CHEK1	0.872501
CHERP	0.863779
CHFR	0.879865
CHGA	0.931143
CHGB	0.892602
CHIA	0.880531
CHIAP2	0.874768
CHID1	0.903997
CHKA	0.873886
CHM	0.877116
CHML	0.88942
CHMP1A	0.87441
CHMP1B	0.914664
CHMP2A	0.941383
CHMP2B	0.90784
CHMP3	0.904218
CHMP4B	0.87436
CHMP4C	0.914126
CHMP5	0.887945
CHMP7	0.881638
CHP1	0.873862
CHP2	0.83915
CHPF	0.910253
CHPF2	0.9046
CHPT1	0.858805
CHRAC1	0.890676
CHRFAM7A	0.890663
CHRM3	0.866811
CHRNA5	0.881828
CHRNA7	0.881619
CHST12	0.874429
CHST14	0.891025
CHTF18	0.831508
CHTF8	0.863283
CHTOP	0.892617
CHUK	0.88224
CHURC1	0.861781
CIAO1	0.895859
CIAPIN1	0.914105
CIB1	0.86816
CIC	0.890188
CIDEB	0.884275
CIDEC	0.865147
CIITA	0.869806
CINP	0.858927
CIR1	0.87313
CIRBP	0.903408
CIRH1A	0.869013
CISD1	0.872991
CISD2	0.87744
CISD3	0.869194
CISH	0.891371
CIT	0.842437
CITED2	0.846555
CITED4	0.903117
CIZ1	0.869657
CKAP2	0.861481
CKAP2L	0.828715
CKAP4	0.833967
CKAP5	0.826485
CKB	0.880704
CKLF	0.872844
CKMT1A	0.877999
CKMT1B	0.905234
CKMT2	0.869429
CKS1B	0.849536
CKS2	0.824886
CLASP1	0.872972
CLASP2	0.886704
CLASRP	0.86469
CLCC1	0.886342
CLCN2	0.901311
CLCN3	0.911521
CLCN5	0.913447
CLCN6	0.887262
CLCN7	0.895445
CLDN1	0.89464
CLDN10	0.883034
CLDN12	0.850645
CLDN14	0.87478
CLDN15	0.870494
CLDN18	0.861056
CLDN2	0.86533
CLDN3	0.904942
CLDN4	0.934214
CLDN7	0.920958
CLDND1	0.88423
CLEC10A	0.882989
CLEC16A	0.850538
CLEC5A	0.884443
CLIC1	0.870031
CLIC3	0.882948
CLIC4	0.857473
CLIC6	0.913483
CLINT1	0.888371
CLIP1	0.892156
CLK1	0.858282
CLK2	0.926525
CLK3	0.881628
CLMN	0.835021
CLN3	0.888389
CLN5	0.853959
CLN6	0.875288
CLN8	0.900991
CLNS1A	0.848196
CLOCK	0.88021
CLP1	0.896866
CLPP	0.901924
CLPTM1	0.867585
CLPTM1L	0.886606
CLPX	0.894479
CLRN3	0.852148
CLSPN	0.867753
CLSTN1	0.894005
CLTA	0.87257
CLTB	0.879781
CLTC	0.895058
CLU	0.931736
CLUAP1	0.872628
CLUH	0.859311
CLYBL	0.863989
CMAS	0.871422
CMBL	0.867842
CMC1	0.876177
CMC2	0.863009
CMIP	0.884464
CMPK1	0.922603
CMPK2	0.87278
CMSS1	0.87626
CMTM3	0.880325
CMTM4	0.861933
CMTM6	0.887184
CMTM7	0.869068
CMTM8	0.895477
CMTR1	0.885896
CMTR2	0.85734
CNBP	0.857641
CNDP1	0.865206
CNDP2	0.865836
CNFN	0.875282
CNIH1	0.874959
CNIH2	0.903948
CNIH4	0.886693
CNKSR1	0.867263
CNKSR3	0.88095
CNN2	0.903984
CNN3	0.909559
CNNM2	0.867235
CNNM3	0.903194
CNNM4	0.885385
CNOT1	0.905753
CNOT10	0.885409
CNOT11	0.886181
CNOT2	0.869494
CNOT3	0.886921
CNOT4	0.877909
CNOT6	0.876292
CNOT6L	0.862738
CNOT7	0.848491
CNOT7P1	0.8933
CNOT8	0.887294
CNP	0.910047
CNPPD1	0.887605
CNPY2	0.875235
CNPY3	0.821367
CNRIP1	0.879696
CNST	0.882033
CNTD1	0.854141
CNTNAP2	0.899031
CNTNAP3B	0.892699
CNTRL	0.842917
CNTROB	0.816548
COA1	0.896508
COA3	0.905808
COA4	0.906054
COA5	0.879823
COA6	0.874552
COASY	0.838898
COBL	0.885176
COBLL1	0.901399
COG1	0.893041
COG2	0.859512
COG3	0.900094
COG4	0.838833
COG5	0.891589
COG6	0.895244
COG7	0.891766
COG8	0.869712
COIL	0.881555
COL17A1	0.866804
COL18A1	0.877467
COL27A1	0.890833
COL28A1	0.896687
COL4A2	0.910896
COL4A3BP	0.873794
COLCA1	0.853398
COLCA2	0.861022
COLGALT1	0.866831
COMMD1	0.90133
COMMD10	0.891702
COMMD2	0.892805
COMMD3	0.925087
COMMD4	0.899926
COMMD6	0.892347
COMMD7	0.85209
COMMD8	0.901618
COMMD9	0.862521
COMT	0.894606
COMTD1	0.883138
COPA	0.888188
COPB1	0.870756
COPB2	0.889526
COPE	0.917567
COPG1	0.850766
COPRS	0.933046
COPS2	0.941182
COPS3	0.874565
COPS4	0.899051
COPS5	0.905244
COPS6	0.881713
COPS7A	0.832029
COPS8	0.874013
COPZ1	0.91908
COQ10A	0.90159
COQ10B	0.883877
COQ2	0.870855
COQ3	0.867149
COQ4	0.873851
COQ5	0.900761
COQ6	0.88931
COQ7	0.888365
COQ9	0.892035
CORO1A	0.884843
CORO1B	0.897521
CORO1C	0.903627
CORO2A	0.883476
CORO7	0.866625
COTL1	0.906452
COX10	0.857305
COX11	0.899479
COX14	0.857373
COX15	0.895472
COX16	0.895608
COX17	0.89999
COX17P1	0.903219
COX18	0.863576
COX19	0.872155
COX20	0.88834
COX20P1	0.862734
COX4I1	0.874897
COX5A	0.886266
COX5AP2	0.870677
COX5B	0.84752
COX6A1	0.898495
COX6A1P2	0.869797
COX6B1	0.899784
COX6C	0.880771
COX7A2	0.871373
COX7A2L	0.910293
COX7B	0.883897
COX7C	0.884604
COX7CP1	0.890849
COX8A	0.896609
CP	0.880726
CPA2	0.862799
CPA3	0.864646
CPD	0.867833
CPE	0.936995
CPEB4	0.884688
CPLX2	0.878914
CPM	0.872604
CPNE1	0.872575
CPNE3	0.896294
CPNE8	0.862559
CPOX	0.890576
CPQ	0.88742
CPS1	0.866794
CPSF1	0.842702
CPSF2	0.913885
CPSF3	0.862674
CPSF3L	0.890823
CPSF4	0.853251
CPSF6	0.847335
CPSF7	0.882142
CPT1A	0.889129
CPT2	0.833974
CPVL	0.856519
CRABP2	0.882672
CRAMP1L	0.893525
CRAT	0.817143
CRB3	0.894462
CRBN	0.864101
CRCP	0.898029
CREB1	0.926765
CREB3	0.883226
CREB3L1	0.889672
CREB3L2	0.89131
CREB3L4	0.871789
CREBBP	0.919869
CREBL2	0.897954
CREBRF	0.880414
CREBZF	0.855849
CREG1	0.858519
CRELD1	0.89069
CRELD2	0.903351
CREM	0.88171
CRIM1	0.857531
CRIP1	0.887546
CRIP2	0.904637
CRIPAK	0.888172
CRIPT	0.868866
CRK	0.888123
CRKL	0.860935
CRLS1	0.838701
CRNDE	0.88458
CRNKL1	0.890097
CROCCP2	0.897348
CRTAP	0.873808
CRTC2	0.879176
CRTC3	0.900141
CRY1	0.883096
CRY2	0.893862
CRYBA2	0.876301
CRYBG3	0.855213
CRYL1	0.849782
CRYZ	0.868419
CRYZL1	0.920708
CS	0.863494
CSAD	0.90353
CSDE1	0.889557
CSE1L	0.875142
CSF1	0.883151
CSF1R	0.897555
CSF2RA	0.888019
[truncated: 8,242 more rows]

## Sheet: Figure 4f
Unnamed: 0	K.star
A1CF	0.943278
A2M.AS1	0.970972
A4GNT	0.970656
AAAS	0.958054
AACS	0.944092
AADAC	0.904207
AADAT	0.932155
AAGAB	0.910039
AAK1	0.905807
AAMDC	0.920747
AAMP	0.9274
AAR2	0.939107
AARS	0.890757
AARS2	0.969679
AASDH	0.946929
AASDHPPT	0.89648
AATF	0.937049
AATK	0.935009
AB019441.29	0.934562
ABAT	0.927072
ABC7.42389800N19.1	0.955269
ABCA1	0.934516
ABCA5	0.868868
ABCA6	0.944036
ABCA7	0.931808
ABCA8	0.924869
ABCB10	0.920103
ABCB7	0.93463
ABCB8	0.949496
ABCC1	0.919833
ABCC10	0.927394
ABCC3	0.919047
ABCC4	0.964552
ABCC5	0.927533
ABCC6	0.953492
ABCC6P1	0.976597
ABCD1	0.944185
ABCD3	0.879583
ABCD4	0.939011
ABCE1	0.871797
ABCF1	0.934012
ABCF2	0.924049
ABCF3	0.935101
ABCG1	0.901657
ABCG2	0.951898
ABHD10	0.941354
ABHD11	0.94405
ABHD12	0.912328
ABHD12B	0.961337
ABHD13	0.943093
ABHD14B	0.920839
ABHD15	0.923607
ABHD17A	0.925493
ABHD17B	0.931757
ABHD17C	0.948499
ABHD2	0.87702
ABHD3	0.931064
ABHD4	0.954587
ABHD5	0.929278
ABHD6	0.948899
ABI1	0.957965
ABI2	0.920717
ABI3	0.963412
ABI3BP	0.954529
ABL1	0.940229
ABL2	0.921294
ABLIM1	0.927608
ABR	0.914305
ABRACL	0.907817
ABT1	0.948526
ABTB1	0.93511
AC000089.3	0.959009
AC002044.4	0.911858
AC002056.3	0.943033
AC002075.4	0.937297
AC002472.13	0.966362
AC004057.1	0.915916
AC004074.3	0.949479
AC004257.3	0.971562
AC004381.6	0.958895
AC004453.8	0.893117
AC004797.1	0.920514
AC005154.6	0.957252
AC005262.4	0.930243
AC005550.3	0.94921
AC005831.1	0.970201
AC005944.2	0.943862
AC006509.7	0.911773
AC006978.6	0.924129
AC007228.9	0.941049
AC007238.1	0.951697
AC007318.5	0.908994
AC007566.10	0.960522
AC007881.4	0.947373
AC007969.5	0.90717
AC008155.1	0.925057
AC008592.3	0.931919
AC008752.1	0.941818
AC008850.3	0.96509
AC009061.1	0.953309
AC009120.3	0.959407
AC009120.6	0.955101
AC009133.12	0.945296
AC009133.14	0.91743
AC009237.8	0.948202
AC009245.3	0.950089
AC009501.4	0.893339
AC009506.1	0.957616
AC009951.1	0.954666
AC010468.1	0.907849
AC010733.5	0.89693
AC010761.8	0.961765
AC011298.2	0.960147
AC011933.2	0.919894
AC012354.8	0.94518
AC013394.2	0.963625
AC013449.1	0.966288
AC015987.2	0.954708
AC016644.1	0.958114
AC016700.6	0.933627
AC016708.2	0.916228
AC016734.2	0.956307
AC016739.2	0.934219
AC016747.3	0.975524
AC016831.7	0.972414
AC018738.2	0.940097
AC020571.3	0.943826
AC021218.2	0.93376
AC022431.1	0.945483
AC022498.1	0.917871
AC024132.1	0.957683
AC024560.3	0.932311
AC026806.2	0.956289
AC064852.4	0.947165
AC068039.4	0.934863
AC069547.2	0.959596
AC073869.1	0.91934
AC074117.10	0.952408
AC074183.4	0.94413
AC079150.2	0.966496
AC079250.1	0.914411
AC079354.1	0.957555
AC079602.1	0.943205
AC079922.2	0.941354
AC079949.1	0.952574
AC083843.1	0.942586
AC083899.3	0.955142
AC084018.1	0.977319
AC090186.1	0.956434
AC091633.2	0.913482
AC091729.9	0.973922
AC092295.7	0.96044
AC092580.4	0.958628
AC092653.5	0.961426
AC093106.7	0.929976
AC093323.3	0.927479
AC093391.2	0.959206
AC093415.2	0.98795
AC093616.4	0.957447
AC093838.4	0.921903
AC096579.13	0.955083
AC096772.6	0.956571
AC097374.4	0.94265
AC097523.1	0.931809
AC097711.1	0.97528
AC103801.1	0.981944
AC105399.2	0.906161
AC107983.4	0.907271
AC111155.1	0.967317
AC115617.2	0.946191
AC115618.1	0.960567
AC119673.1	0.953583
AC120194.1	0.96709
AC125232.1	0.96348
AC127904.2	0.956358
AC133528.2	0.966268
AC144530.1	0.960527
AC145343.2	0.96547
AC159540.1	0.933851
ACAA1	0.915524
ACAA2	0.919308
ACACA	0.914587
ACAD10	0.966672
ACAD8	0.975846
ACAD9	0.943481
ACADM	0.872299
ACADS	0.926589
ACADSB	0.93203
ACADVL	0.934622
ACAP1	0.965789
ACAP2	0.92194
ACAP3	0.896449
ACAT1	0.90437
ACAT2	0.92871
ACBD3	0.898108
ACBD4	0.922824
ACBD5	0.940171
ACBD6	0.932165
ACCS	0.936772
ACD	0.962052
ACE	0.957188
ACE2	0.945141
ACER3	0.925224
ACHE	0.976538
ACIN1	0.93791
ACKR4	0.930103
ACLY	0.939774
ACN9	0.931605
ACO1	0.93435
ACO2	0.901108
ACOT1	0.956673
ACOT11	0.935725
ACOT13	0.91453
ACOT2	0.933022
ACOT4	0.940385
ACOT7	0.936555
ACOT8	0.940215
ACOT9	0.933078
ACOX1	0.924926
ACOX2	0.981762
ACOX3	0.929614
ACP1	0.91627
ACP2	0.929443
ACP5	0.959713
ACP6	0.92536
ACPP	0.936477
ACSBG1	0.939433
ACSF2	0.944249
ACSF3	0.923847
ACSL1	0.954733
ACSL3	0.912024
ACSL4	0.952816
ACSL5	0.899453
ACSM2B	0.952021
ACSM3	0.964476
ACSS1	0.927395
ACSS2	0.891723
ACTB	0.933295
ACTG1	0.898013
ACTL6A	0.934038
ACTN1	0.906679
ACTN4	0.942061
ACTR10	0.893256
ACTR1A	0.913198
ACTR1B	0.94029
ACTR2	0.947402
ACTR3	0.910577
ACTR3C	0.982008
ACTR6	0.944222
ACTR8	0.978736
ACVR1	0.957462
ACVR1B	0.902018
ACVR1C	0.929799
ACVR2A	0.9078
ACY3	0.962716
ACYP1	0.924957
ACYP2	0.946094
ADAL	0.96667
ADAM10	0.931994
ADAM12	0.947003
ADAM15	0.923486
ADAM17	0.909942
ADAM19	0.96576
ADAM1A	0.950338
ADAM28	0.995268
ADAM32	0.950845
ADAM8	0.945728
ADAM9	1.04094
ADAMTS7	0.97999
ADAMTS9	0.953922
ADAMTSL3	0.957515
ADAP1	0.909757
ADAR	0.890291
ADARB1	0.966932
ADAT1	0.897169
ADAT2	0.945568
ADCK3	0.945423
ADCK4	0.928533
ADCK5	0.956024
ADCY10P1	0.946258
ADCY3	0.95833
ADCY6	0.871225
ADCY7	0.955549
ADCYAP1	0.964213
ADD1	0.919643
ADD3	0.947124
ADH1C	0.904963
ADH5	0.886975
ADI1	0.909697
ADIPOR1	0.915179
ADIPOR2	0.938545
ADIRF	0.905713
ADK	0.9385
ADM	0.947123
ADM2	0.951978
ADNP	0.903266
ADNP2	0.944334
ADO	0.935983
ADPGK	0.907238
ADPRHL2	0.943234
ADRA2A	0.9184
ADRB2	0.979219
ADRBK1	0.929828
ADRM1	0.941507
ADSL	0.940958
ADSS	0.960253
ADSSL1	0.947693
ADTRP	0.904603
AEBP2	0.994037
AEN	0.971495
AES	0.890165
AF131215.9	0.951458
AF131216.6	0.949485
AF277315.13	0.941343
AFAP1	0.967489
AFAP1.AS1	0.921039
AFF1	0.908005
AFF4	0.960731
AFG3L1P	0.938479
AFG3L2	0.927205
AFMID	0.925454
AFTPH	0.955796
AGA	0.939017
AGAP1	0.907357
AGAP2.AS1	0.97564
AGAP3	0.942553
AGAP6	0.954118
AGAP7	0.952846
AGAP9	0.972371
AGBL5	0.961544
AGFG1	0.937915
AGFG2	0.941029
AGGF1	0.894461
AGK	0.94409
AGL	0.923747
AGMAT	0.950524
AGMO	0.940709
AGO1	0.900707
AGO3	0.957811
AGPAT1	0.929754
AGPAT2	0.893964
AGPAT3	0.915832
AGPAT5	0.91979
AGPAT6	0.927906
AGPAT9	0.920254
AGPS	0.924913
AGR2	0.974628
AGR3	0.874309
AGRN	0.936501
AGTPBP1	0.946442
AGTRAP	0.914103
AHCTF1	0.93665
AHCTF1P1	0.945352
AHCY	0.89415
AHCYL1	0.920045
AHCYL2	0.966139
AHDC1	0.940999
AHI1	0.892485
AHNAK	0.937325
AHR	0.904726
AHSA1	0.920514
AHSA2	0.877704
AIDA	0.932004
AIF1L	0.968162
AIFM1	0.916919
AIFM2	0.948042
AIG1	0.924654
AIM1	0.891966
AIM1L	0.960122
AIMP1	0.94934
AIMP2	0.925441
AIP	0.934744
AK1	0.930036
AK2	0.919458
AK3	0.864307
AK4	0.98605
AK5	0.958453
AKAP1	0.908383
AKAP10	0.956626
AKAP11	0.965759
AKAP13	0.91275
AKAP17A	0.948648
AKAP7	0.941692
AKAP8	0.918133
AKAP8L	0.918989
AKAP9	0.896735
AKIRIN1	0.955463
AKIRIN2	0.944575
AKNA	0.917482
AKR1A1	0.893956
AKR1B1	0.982279
AKR1B10	0.957015
AKR1B15	0.933694
AKR1C1	0.935285
AKR1C2	0.930386
AKR1C3	0.938188
AKR1C4	0.947995
AKR7A2	0.93291
AKR7A3	0.902871
AKR7L	0.946268
AKT1	0.941119
AKT1S1	0.911788
AKT2	0.912591
AKT3	0.962927
AKTIP	0.990153
AL035610.2	0.951289
AL161626.1	0.955557
AL357673.1	0.955424
AL512625.1	0.957361
AL589743.1	0.912656
AL590762.6	0.97828
AL591069.1	0.955789
AL591479.1	0.963439
AL603965.1	0.968008
AL627309.1	0.921549
ALAD	0.935327
ALAS1	0.885678
ALCAM	0.931604
ALDH16A1	0.934426
ALDH18A1	0.897196
ALDH1A1	0.955966
ALDH1B1	0.89873
ALDH1L1	0.963563
ALDH2	0.954785
ALDH3A1	0.916364
ALDH3A2	0.931232
ALDH3B1	0.944889
ALDH4A1	0.917057
ALDH6A1	0.947435
ALDH7A1	0.897678
ALDH9A1	0.925976
ALDOA	0.920638
ALDOB	0.962593
ALDOC	0.946447
ALG1	0.906889
ALG12	0.904456
ALG13	0.89898
ALG14	0.902443
ALG2	0.936383
ALG3	0.945717
ALG5	0.913449
ALG6	0.904155
ALG8	0.928707
ALG9	0.942606
ALKBH2	0.956282
ALKBH3	0.934597
ALKBH4	0.942079
ALKBH5	0.936065
ALKBH6	0.947321
ALKBH7	0.910233
ALOX5	0.967816
ALOX5AP	0.958643
ALPI	0.96821
ALPK1	0.952462
ALS2	0.92411
ALS2CL	0.941111
ALYREF	0.876437
AMBP	0.983823
AMBRA1	0.937785
AMD1	0.894138
AMDHD2	0.952419
AMFR	0.927496
AMH	0.92711
AMICA1	0.948112
AMMECR1	0.92761
AMMECR1L	0.936592
AMN	0.942916
AMN1	0.955802
AMOT	0.928669
AMOTL1	0.954363
AMOTL2	0.95657
AMPD2	0.942153
AMT	0.972378
AMY2B	0.940254
AMZ2	0.933018
AMZ2P1	0.933487
ANAPC1	0.924795
ANAPC10	0.940356
ANAPC11	0.875153
ANAPC13	0.936451
ANAPC15	0.956226
ANAPC16	0.901637
ANAPC2	0.949897
ANAPC4	0.930039
ANAPC5	0.920121
ANAPC7	0.887365
ANG	0.962478
ANGEL2	0.908924
ANGPTL4	0.961682
ANK2	0.950552
ANK3	0.942554
ANKAR	0.947549
ANKFY1	0.945627
ANKH	0.939139
ANKIB1	0.959569
ANKLE2	0.90714
ANKMY2	0.962181
ANKRD10	0.894243
ANKRD11	0.919697
ANKRD12	0.926282
ANKRD13A	0.897444
ANKRD13C	0.931599
ANKRD13D	0.937096
ANKRD17	0.903003
ANKRD18A	0.933353
ANKRD18EP	0.958218
ANKRD20A11P	0.950047
ANKRD20A14P	0.94433
ANKRD20A17P	0.950384
ANKRD20A3	0.996487
ANKRD20A5P	0.913683
ANKRD22	0.957897
ANKRD26	0.912597
ANKRD27	0.944164
ANKRD28	0.917502
ANKRD29	0.940939
ANKRD32	0.947162
ANKRD36	0.920199
ANKRD36B	0.891419
ANKRD36BP2	0.934198
ANKRD36C	0.897428
ANKRD37	0.993435
ANKRD44	0.969783
ANKRD45	0.966463
ANKRD46	0.933049
ANKRD49	0.943987
ANKRD50	0.959262
ANKRD52	0.937237
ANKRD54	0.93605
ANKRD6	0.947957
ANKRD62	0.988852
ANKRD9	0.941384
ANKS1A	0.939094
ANKS1B	0.963873
ANKS4B	0.944651
ANKS6	0.90407
ANKZF1	0.919543
ANLN	0.927362
ANO1	0.887859
ANO10	0.93238
ANO6	0.955305
ANO7	0.943573
ANO8	0.910881
ANO9	0.932789
ANP32A	0.917475
ANP32B	0.907538
ANP32E	0.909462
ANPEP	1.00007
ANTXR1	0.964593
ANTXR2	0.932286
ANXA1	0.912767
ANXA10	0.893606
ANXA11	0.878137
ANXA13	0.916721
ANXA2	0.910162
ANXA2P2	0.921675
ANXA3	0.930291
ANXA4	0.907855
ANXA5	0.950335
ANXA6	0.961881
ANXA7	0.913172
AOC1	0.886645
AP000347.2	0.935056
AP000350.4	0.942973
AP000354.2	0.963004
AP000525.9	0.934045
AP000936.1	0.922003
AP001372.2	0.953297
AP002381.2	0.953532
AP1AR	0.968375
AP1B1	0.912783
AP1G1	0.928131
AP1G2	0.960366
AP1M1	0.966316
AP1M2	0.966446
AP1S1	0.914737
AP1S2	0.955993
AP1S3	0.924968
AP2A1	0.899591
AP2A2	0.89798
AP2B1	0.905851
AP2M1	0.90759
AP2S1	0.92199
AP3B1	0.920366
AP3D1	0.909883
AP3M1	0.908431
AP3M2	0.946188
AP3S1	0.903717
AP3S2	0.93908
AP4B1	0.937602
AP4E1	0.950049
AP4M1	0.911671
AP5M1	0.947247
AP5S1	0.943479
AP5Z1	0.931807
APAF1	0.937933
APBA3	0.944941
APBB1	0.981999
APC	0.935294
APEH	0.900344
APEX1	0.879884
APEX2	0.916397
APH1A	0.90005
API5	0.883672
APIP	0.944089
APLF	0.951122
APLP2	0.954173
APMAP	0.898856
APOA1	0.96759
APOA1BP	0.904697
APOBEC3B	0.933366
APOBEC3C	0.935966
APOBEC3F	0.963051
APOBEC3G	0.98443
APOBR	0.952371
APOC1	0.949798
APOE	0.962792
APOH	0.948484
APOL1	0.912561
APOL2	0.935581
APOL3	0.956513
APOL6	0.899079
APOO	0.93928
APOPT1	0.928187
APP	0.933098
APPBP2	0.952368
APPL1	0.944066
APPL2	0.898366
APRT	0.957692
APTX	0.938942
AQP1	0.957346
AQP3	0.961467
AQP4.AS1	0.959239
AQP5	0.933213
AQR	0.917115
ARAF	0.923676
ARAP1	0.943589
ARAP2	0.938568
ARAP3	0.931419
ARCN1	0.962884
AREG	0.917562
AREGB	0.910161
AREL1	0.913871
ARF1	0.928149
ARF3	0.898556
ARF4	0.920954
ARF5	0.922152
ARF6	0.891222
ARFGAP1	0.934068
ARFGAP2	0.932438
ARFGAP3	0.921783
ARFGEF1	0.885127
ARFGEF2	0.904636
ARFIP1	0.901837
ARFIP2	0.913448
ARFRP1	0.928569
ARGLU1	0.898587
ARHGAP1	0.925627
ARHGAP11A	0.957633
ARHGAP11B	0.954583
ARHGAP12	0.912584
ARHGAP15	0.956784
ARHGAP18	0.987529
ARHGAP21	0.920909
ARHGAP24	0.932261
ARHGAP25	0.954705
ARHGAP26	0.905802
ARHGAP27	0.950955
ARHGAP29	0.9451
ARHGAP30	0.975612
ARHGAP32	0.915906
ARHGAP35	0.89374
ARHGAP4	0.972679
ARHGAP40	1.0232
ARHGAP42	0.964011
ARHGAP44	0.935052
ARHGAP5	0.886071
ARHGAP5.AS1	0.96213
ARHGAP6	0.953315
ARHGAP8	0.965985
ARHGDIA	0.975079
ARHGDIB	0.959682
ARHGDIG	0.96095
ARHGEF1	0.896274
ARHGEF10	0.932299
ARHGEF10L	0.945929
ARHGEF11	0.925864
ARHGEF12	0.891006
ARHGEF16	0.912567
ARHGEF18	0.923757
ARHGEF19	0.938072
ARHGEF2	0.914037
ARHGEF26	0.957276
ARHGEF26.AS1	0.956225
ARHGEF28	0.93509
ARHGEF3	0.945763
ARHGEF34P	0.934643
ARHGEF35	0.935406
ARHGEF37	0.995343
ARHGEF38	0.963236
ARHGEF39	0.944475
ARHGEF4	0.939895
ARHGEF40	0.953247
ARHGEF5	0.938647
ARHGEF6	0.976475
ARID1A	0.980607
ARID1B	0.871509
ARID2	0.96554
ARID3A	0.974974
ARID3B	0.956367
ARID4A	0.935185
ARID4B	0.925338
ARID5B	0.965194
ARIH1	0.946464
ARIH2	0.909027
ARL1	0.951056
ARL13B	0.947448
ARL14	0.896551
ARL14EP	0.959088
ARL15	0.962041
ARL16	0.949765
ARL2	0.929174
ARL2BP	0.935511
ARL3	0.951576
ARL4A	0.943215
ARL4C	0.926612
ARL5A	0.88086
ARL5B	0.92923
ARL6IP1	0.880566
ARL6IP5	0.931084
ARL6IP6	0.922841
ARL8A	0.912009
ARL8B	0.956563
ARMC1	0.96926
ARMC10	0.921454
ARMC6	0.924967
ARMC7	0.921707
ARMC8	0.944552
ARMCX3	0.936616
ARMCX6	0.94301
ARNT	0.950417
ARPC1A	0.887883
ARPC1B	0.970611
ARPC2	0.913546
ARPC3	0.905263
ARPC4	0.914551
ARPC5	0.898248
ARPC5L	0.929407
ARPP19	0.928486
ARRB1	0.920092
ARRB2	0.913446
ARRDC1	0.924669
ARRDC2	0.945816
ARRDC3	0.930976
ARRDC4	0.929709
ARRDC5	0.95774
ARSA	0.923092
ARSD	0.913841
ARSH	0.970901
ARSJ	0.913844
ARV1	0.941324
ARX	0.939237
ASAH1	0.938635
ASAH2	0.939296
ASAH2B	0.955333
ASAP1	0.924593
ASAP2	0.873654
ASAP3	0.941666
ASB1	0.980851
ASB13	0.960771
ASB16.AS1	0.93555
ASB2	0.964837
ASB7	0.946798
ASB8	0.91081
ASB9	0.961159
ASCC1	0.951073
ASCC2	0.932135
ASCC3	0.930685
ASCL2	0.963054
ASF1A	0.927145
ASF1B	0.96617
ASH1L	0.914634
ASH2L	0.986876
ASL	0.920256
ASMTL	0.973251
ASNA1	0.92587
ASNS	0.930535
ASNSD1	0.903852
ASPH	0.932696
ASPHD1	0.95105
ASPHD2	0.913133
ASPM	0.911249
ASPSCR1	0.933865
ASRGL1	0.922152
ASS1	0.927546
ASTE1	0.958656
ASUN	0.935971
ASXL1	0.919447
ASXL2	0.957704
ATAD1	0.9452
ATAD2	0.909083
ATAD2B	0.976332
ATAD3A	0.943566
ATAD3B	0.948674
ATAD5	0.938373
ATAT1	0.97609
ATE1	0.950223
ATF1	0.942635
ATF2	0.902037
ATF3	0.905273
ATF4	0.926893
ATF4P3	0.925556
ATF4P4	0.946266
ATF5	0.946835
ATF6	0.909144
ATF6B	0.953429
ATF7	0.939654
ATF7IP	0.949961
ATF7IP2	0.9015
ATG10	0.936977
ATG12	0.901912
ATG13	0.960318
ATG14	0.916194
ATG16L1	0.976786
ATG16L2	0.950182
ATG2A	0.960211
ATG2B	0.943258
ATG3	0.896731
ATG4A	0.953853
ATG4B	0.906108
ATG4C	0.930981
ATG4D	0.938487
ATG5	0.930567
ATG7	0.918827
ATG9A	0.921154
ATHL1	0.907585
ATIC	0.924573
ATL2	0.933668
ATL3	0.963845
ATM	0.943878
ATMIN	0.892735
ATN1	0.917547
ATOX1	0.919921
ATP10B	0.90251
ATP11B	0.932148
ATP11C	0.941789
ATP13A1	0.892804
ATP13A2	0.930182
ATP13A3	0.904787
ATP1A1	0.908639
ATP1B1	0.895675
ATP1B3	0.907505
ATP2A2	0.932952
ATP2A3	0.945203
ATP2B1	0.940338
ATP2B4	0.923807
ATP2C1	0.908161
ATP2C2	0.926648
ATP5A1	0.922463
ATP5B	0.891793
ATP5C1	0.923483
ATP5D	0.981767
ATP5E	0.901902
ATP5EP2	0.89033
ATP5F1	0.957862
ATP5G1	0.912106
ATP5G2	0.906374
ATP5G3	0.894146
ATP5H	0.884691
ATP5I	0.91905
ATP5J	0.903159
ATP5J2	0.913629
ATP5L	0.906186
ATP5L2	0.914123
ATP5LP3	0.948616
ATP5O	0.89401
ATP5S	0.932247
ATP5SL	0.900764
ATP6AP1	0.882934
ATP6AP2	0.938252
ATP6V0A1	0.919694
ATP6V0A2	0.944046
ATP6V0B	0.861508
ATP6V0D1	0.909307
ATP6V0E1	0.8966
ATP6V0E2	0.946619
ATP6V1A	0.905535
ATP6V1B2	0.918638
ATP6V1C1	0.984282
ATP6V1C2	0.903586
ATP6V1D	0.92859
ATP6V1E1	0.915402
ATP6V1F	0.919118
ATP6V1G1	0.982469
ATP6V1H	0.905827
ATP7A	0.922514
ATP7B	0.957783
ATP8A1	0.911249
ATP8B1	0.896616
ATP8B5P	0.932902
ATP9A	0.949707
ATP9B	0.927389
ATPAF1	0.950492
ATPIF1	0.917284
ATR	0.921452
ATRAID	0.932628
ATRN	0.91239
ATRX	0.937694
ATXN1	0.955175
ATXN10	0.904279
ATXN1L	0.913537
ATXN2	0.89635
ATXN2L	0.9373
ATXN7	0.986158
ATXN7L1	0.92977
ATXN7L3	0.922192
ATXN7L3B	0.934732
AUH	0.961492
AUP1	0.895483
AURKA	0.927278
AURKAIP1	0.924979
AURKB	0.944947
AUTS2	0.944291
AVEN	0.954906
AVIL	0.965651
AVL9	0.935125
AVPI1	0.937411
AXDND1	0.950387
AXIN1	0.911788
AXIN2	0.943943
AZGP1	0.933132
AZI1	0.967091
AZI2	0.928767
AZIN1	0.918979
B2M	0.879002
B3GALNT1	0.950457
B3GALNT2	0.962386
B3GALT2	0.969215
B3GALT4	0.97417
B3GALT5	0.924967
B3GALT6	0.91051
B3GAT2	0.971738
B3GAT3	0.962741
B3GNT1	0.946802
B3GNT2	0.935557
B3GNT3	0.916566
B3GNT5	0.907042
B3GNT6	0.931487
B3GNT7	0.907744
B3GNT8	0.95559
B3GNT9	0.960193
B3GNTL1	0.955806
B4GALNT3	0.892399
B4GALT1	0.922285
B4GALT2	0.894721
B4GALT3	0.921862
B4GALT4	0.913731
B4GALT5	0.911533
B4GALT7	0.931037
BABAM1	0.892551
BACE1	0.957393
BACE2	0.955994
BACH1	0.937427
BAD	0.943224
BAG1	0.885273
BAG3	0.898143
BAG4	0.966074
BAG5	0.933784
BAG6	0.928147
BAHD1	0.939957
BAI3	0.954905
BAIAP2	0.950635
BAIAP2.AS1	0.94199
BAIAP2L1	0.910699
BAIAP2L2	0.909287
BAK1	0.952534
BAK1P1	0.947813
BANF1	0.912129
BANP	0.960742
BAP1	0.935671
BARD1	0.925841
BARX2	0.963932
BASP1	0.955372
BATF	0.963754
BATF2	0.957149
BAX	0.911731
BAZ1A	0.882291
BAZ1B	0.90365
BAZ2A	0.923763
BAZ2B	0.897962
BBC3	0.96158
BBIP1	0.926091
BBS1	0.93603
BBS2	0.924897
BBS4	0.942202
BBS7	0.976894
BBS9	0.943297
BBX	0.949692
BCAM	0.961403
BCAP29	0.902561
BCAP31	0.936979
BCAR1	0.950077
BCAR3	0.915914
BCAS1	0.926896
BCAS2	0.927383
BCAS3	0.946448
BCAT2	0.952043
BCCIP	0.902705
BCKDHB	0.93655
BCKDK	0.942185
BCL10	0.902988
BCL11A	0.947378
BCL11B	0.945067
BCL2L1	0.904698
BCL2L12	0.931229
BCL2L13	0.939973
BCL2L14	0.934757
BCL2L15	0.944425
BCL2L2	0.955088
BCL3	0.895645
BCL6	0.977416
BCL7B	0.931995
BCL7C	0.941711
BCL9	0.959236
BCL9L	0.956679
BCLAF1	0.924066
BCOR	0.967896
BCORL1	0.957365
BCR	0.939158
BCS1L	0.922645
BCYRN1	0.931821
BDH1	0.925574
BDH2	0.880988
BDP1	0.916543
BECN1	0.933673
BEND7	1.00327
BEST1	0.937027
BET1	0.91968
BET1L	0.955102
BEX4	0.951623
BFAR	0.941026
BHLHE40	0.925494
BHLHE41	0.959099
BHMT	0.928247
BICD2	0.945219
BID	0.939272
BIK	0.935136
BIN1	0.904825
BIN2	0.953046
BIN3	0.945553
BIRC2	0.926311
BIRC3	0.901685
BIRC5	0.941537
BIRC6	0.938634
BIVM	0.929968
BLCAP	0.893319
BLM	0.947093
BLMH	0.950785
BLNK	0.912778
BLOC1S1	0.905795
BLOC1S2	0.961627
BLOC1S3	0.934849
BLOC1S4	0.930586
BLOC1S5	0.924743
BLOC1S6	0.897608
BLVRA	0.960587
BLVRB	0.899778
BLZF1	0.942394
BMF	0.955821
BMI1	0.939262
BMP2	0.920119
BMP2K	0.939438
BMP4	0.922861
BMP7	0.980415
BMPR1A	0.920152
BMPR1B	0.964198
BMPR2	0.942
BMS1	0.967505
BMS1P5	0.931529
BNC2	0.947064
BNIP2	0.928953
BNIP3L	0.996549
BOD1	0.958352
BOD1L1	0.911297
BOK	0.932097
BOK.AS1	0.954804
BOLA1	0.908444
BOLA2B	1.01303
BOLA3	0.908372
BOP1	0.912873
BORA	0.957274
BPHL	0.953996
BPI	0.957555
BPIFB1	0.909639
BPNT1	0.91108
BPTF	0.891296
BRAF	0.948615
BRAP	0.944462
BRAT1	0.93465
BRCA1	0.944004
BRCA2	0.96267
BRCC3	0.911598
BRD2	0.916666
BRD3	0.943429
BRD4	0.914796
BRD7	0.955408
BRD7P2	0.957853
BRD8	0.911465
BRD9	0.931066
BRE	0.919598
BRF1	0.909117
BRI3	0.919673
BRI3BP	0.923665
BRIP1	0.956626
BRIX1	0.945533
BRK1	0.900342
BRMS1	0.93093
BROX	0.901971
BRPF1	0.938328
BRPF3	0.934341
BRWD1	0.88553
BRWD3	0.937084
BSDC1	0.941126
BSG	0.918757
BSPRY	0.909541
BST1	0.943904
BST2	0.966341
BTAF1	0.931837
BTBD1	0.938146
BTBD10	0.944234
BTBD2	0.935953
BTBD3	0.997261
BTBD6	0.89466
BTBD7	0.896206
BTBD9	0.948946
BTC	0.973559
BTD	0.9123
BTF3	0.9433
BTF3L4	0.945084
BTG1	0.978353
BTG2	0.972487
BTG3	0.927354
BTK	0.968168
BTN3A1	0.967248
BTN3A2	0.908457
BTN3A3	0.912673
BTNL3	0.956542
BTNL8	0.904964
BTNL9	0.935524
BUB1	0.951334
BUB1B	0.953692
BUB3	0.940145
BUD13	0.973393
BUD31	0.917861
BYSL	0.974942
BZW1	0.941986
BZW2	0.923077
C10orf10	0.924791
C10orf11	0.945757
C10orf118	0.885925
C10orf128	0.961396
C10orf2	0.964293
C10orf32	0.909401
C10orf54	0.922654
C11orf1	0.916018
C11orf24	0.957222
C11orf30	0.957151
C11orf31	0.901227
C11orf45	0.967887
C11orf48	0.902906
C11orf49	0.943145
C11orf53	0.925268
C11orf54	0.974745
C11orf57	0.951368
C11orf58	0.90751
C11orf68	0.960036
C11orf73	0.947608
C11orf74	0.971044
C11orf82	0.944432
C11orf83	0.931793
C11orf84	0.950284
C11orf86	0.952903
C11orf95	0.961439
C12orf10	0.959501
C12orf23	0.91117
C12orf29	0.950415
C12orf4	0.923481
C12orf42	0.964765
C12orf43	0.945082
C12orf44	0.952782
C12orf45	0.920394
C12orf5	0.935234
C12orf54	0.951234
C12orf55	0.955449
C12orf57	0.975429
C12orf65	0.951953
C12orf73	0.942221
C12orf75	0.931021
C12orf76	0.954958
C14orf1	0.930188
C14orf119	0.952449
C14orf142	0.919667
C14orf159	0.861356
C14orf166	0.912848
C14orf2	0.879365
C14orf79	0.951772
C14orf93	0.967294
C15orf39	0.918509
C15orf40	0.961838
C15orf48	0.89785
C15orf57	0.96501
C15orf61	0.925365
C16orf13	0.938785
C16orf45	0.966506
C16orf52	0.930142
C16orf58	0.954688
C16orf59	0.950847
C16orf70	0.944821
C16orf72	0.946729
C16orf80	0.956001
C16orf82	0.980305
C16orf89	0.970176
C16orf91	0.93701
C17orf58	0.940561
C17orf62	0.916525
C17orf75	0.985098
C17orf78	0.953826
C17orf80	0.978698
C17orf89	0.932833
C18orf21	0.969989
C18orf25	0.916838
C18orf56	0.953001
C18orf63	0.947735
C18orf8	0.999482
C19orf10	0.896952
C19orf18	0.971825
C19orf24	0.944534
C19orf25	0.891569
C19orf33	0.941651
C19orf40	0.967294
C19orf43	0.937987
C19orf47	0.961992
C19orf48	0.9486
C19orf52	0.943969
C19orf53	0.915137
C19orf54	0.95398
C19orf55	0.924204
C19orf60	0.902691
C19orf66	0.946257
C19orf70	0.917497
C19orf77	0.942784
C1D	0.954398
C1GALT1	0.923238
C1GALT1C1	0.917782
C1orf106	0.927469
C1orf110	0.96484
C1orf115	0.936784
C1orf116	0.918536
C1orf122	0.896567
C1orf123	0.922442
C1orf131	0.918165
C1orf132	0.946386
C1orf162	0.956578
C1orf172	0.949645
C1orf174	0.933119
C1orf186	0.950734
C1orf198	0.932254
C1orf21	0.91975
C1orf210	0.904935
C1orf226	0.942841
C1orf228	0.976967
C1orf27	0.911669
C1orf35	0.951048
C1orf43	0.90176
C1orf50	0.954107
C1orf51	0.948713
C1orf53	0.986614
C1orf56	0.924109
C1orf63	0.928671
C1orf85	0.93646
C1orf86	0.935914
C1R	1.01511
C1RL	0.988564
C20orf112	0.887537
C20orf194	0.943028
C20orf24	0.884316
C20orf27	0.942701
C20orf96	0.96351
C21orf33	0.928372
C21orf58	0.950246
C21orf59	0.948151
C21orf90	0.976222
C21orf91	0.949801
C22orf29	0.933706
C22orf39	0.930539
C2CD2	0.956376
C2CD3	0.955015
C2CD4A	0.953694
C2CD4B	1.00557
C2CD5	0.944953
C2orf43	0.956175
C2orf47	0.901981
C2orf49	0.96827
C2orf68	0.920688
C2orf69	0.914488
C2orf72	0.938499
C2orf81	0.96877
C2orf82	0.973335
C2orf88	0.894477
C3orf14	0.964683
C3orf17	0.905409
C3orf38	0.958487
C3orf52	0.963759
C3orf55	0.961689
C3orf58	0.936727
C3orf62	0.964025
C3orf70	0.95699
C4BPB	0.914465
C4orf19	0.899044
C4orf21	0.959382
C4orf27	0.907602
C4orf29	0.913799
C4orf3	0.894278
C4orf32	0.945257
C4orf33	0.913227
C4orf36	0.955467
C4orf46	0.947049
C4orf48	0.92738
C5orf15	0.912802
C5orf22	0.947391
C5orf24	0.905309
C5orf28	0.907259
C5orf30	0.930779
C5orf42	0.944053
C5orf45	0.929426
C5orf51	0.902452
C5orf63	0.951214
C6orf1	0.955307
C6orf106	0.975767
C6orf120	0.96599
C6orf132	0.933123
C6orf136	0.921616
C6orf141	0.943521
C6orf203	0.911351
C6orf211	0.926368
C6orf222	0.914009
C6orf47	0.943785
C6orf48	0.951317
C6orf57	0.939082
C6orf62	0.904348
C6orf89	0.928302
C7orf26	0.985218
C7orf43	0.947815
C7orf49	0.941584
C7orf50	0.943131
C7orf55	0.929641
C7orf55.LUC7L2	0.954131
C7orf73	0.922143
C8G	0.941457
C8orf33	0.925718
C8orf4	0.904476
C8orf59	0.901792
C8orf76	0.930289
C8orf82	0.930661
C9orf114	0.932889
C9orf142	0.949045
C9orf152	0.942466
C9orf156	0.945141
C9orf16	0.934169
C9orf3	0.933629
C9orf40	0.925932
C9orf41	0.951899
C9orf64	0.907423
C9orf69	0.937045
C9orf72	0.919198
C9orf78	0.905656
C9orf89	0.937647
CA12	0.891709
CA13	0.935757
CA2	0.984774
CA5BP1	0.944332
CA8	0.998717
CA9	0.920243
CAAP1	0.925494
CAB39	0.901187
CABIN1	0.894747
CABLES1	0.922993
CABLES2	0.967083
CACFD1	0.888478
CACNA1A	0.925965
CACNA1D	0.93854
CACNA1E	0.957555
CACNA2D1	0.930965
CACNA2D2	0.955232
CACNB1	0.965489
CACNB3	0.956327
CACNG8	0.953779
CACUL1	0.917692
CACYBP	0.920661
CAD	0.940754
CADPS	0.916611
CADPS2	0.947543
CALB2	0.978627
CALCOCO1	0.959944
CALCOCO2	0.987822
CALM1	0.910147
CALM2	1.01327
CALM2P2	0.963743
CALM3	0.907757
CALML4	0.927609
CALML5	0.962037
CALR	0.925844
CALU	0.948207
CAMK1	0.948802
CAMK1D	0.950507
CAMK2D	0.912128
CAMK2G	0.922955
CAMK2N1	0.901117
CAMK4	0.94459
CAMKK1	0.979159
CAMKK2	0.905372
CAMKMT	0.990184
CAMLG	0.997186
CAMSAP1	0.943645
CAMSAP2	0.935577
CAMSAP3	0.934242
CAMTA1	0.894911
CAND1	0.953682
CANT1	0.920296
CANX	0.92558
CAP1	0.923575
CAPG	0.976017
CAPN1	0.908711
CAPN12	0.931628
CAPN13	0.914723
CAPN15	0.898725
CAPN2	0.914684
CAPN5	0.878973
CAPN6	0.951152
CAPN7	0.975458
CAPN8	0.923834
CAPN9	0.926554
CAPNS1	0.91216
CAPRIN1	0.912602
CAPRIN2	0.958111
CAPS	0.986383
CAPZA1	0.947231
CAPZA2	0.88485
CAPZB	0.904925
CARD10	0.931226
CARD14	0.942439
CARD16	0.936824
CARD8	0.950404
CARF	0.93965
CARHSP1	0.977306
CARM1	0.927324
CARS	0.941339
CARS2	0.917582
CASC2	0.963955
CASC3	0.917388
CASC4	0.970485
CASC7	0.925269
CASC8	0.970185
CASC9	0.97781
CASD1	0.93393
CASK	0.923848
CASKIN1	0.958406
CASKIN2	0.927124
CASP1	0.947754
CASP10	0.908011
CASP16	0.955421
CASP2	0.898209
CASP3	0.918767
CASP4	0.9229
CASP6	0.94279
CASP7	0.948132
CASP8	0.940777
CASP8AP2	0.889882
CAST	0.913252
CASZ1	0.932955
CAT	0.921082
CATSPER2	0.901087
CATSPER2P1	0.913495
CATSPERB	0.943315
CAV2	0.951991
CBFA2T2	0.932456
CBFB	0.920275
CBL	0.955099
CBLB	0.934178
CBLC	0.930928
CBLL1	0.941576
CBR1	0.913154
CBR3.AS1	0.954182
CBR4	0.937449
CBWD1	0.913947
CBWD2	0.906984
CBWD3	0.927623
CBWD5	0.920474
CBWD6	0.953476
CBWD7	0.903971
CBX1	0.960963
CBX3	0.92456
CBX4	0.916174
CBX5	0.906054
CBX6	0.949472
CBX7	0.901201
CBY1	0.938311
CC2D1A	0.902517
CC2D1B	0.939162
CC2D2A	0.966662
CCAR1	0.882706
CCAR2	0.937914
CCBL1	0.956023
CCBL2	0.913199
CCDC104	0.929782
CCDC106	0.940802
CCDC107	0.920434
CCDC109B	0.937718
CCDC112	0.966068
CCDC115	0.921851
CCDC117	0.94019
CCDC12	0.923962
CCDC124	0.910678
CCDC125	0.945087
CCDC126	0.965198
CCDC129	0.959055
CCDC130	0.977979
CCDC132	0.919291
CCDC134	0.964927
CCDC137	0.924113
CCDC138	0.960658
CCDC14	0.890481
CCDC142	0.943679
CCDC144A	0.971247
CCDC144B	0.953908
CCDC144CP	0.941511
CCDC146	0.931633
CCDC152	0.941871
CCDC167	0.922615
CCDC170	0.943142
CCDC171	0.978796
CCDC174	0.892984
CCDC178	0.954384
CCDC22	0.946132
CCDC24	0.974753
CCDC25	0.89993
CCDC28A	0.946274
CCDC28B	0.965061
CCDC30	0.936034
CCDC34	0.918833
CCDC41	0.920222
CCDC43	0.960492
CCDC47	0.908383
CCDC50	0.904057
CCDC51	0.950069
CCDC53	0.902536
CCDC57	0.960698
CCDC58	0.927682
CCDC59	0.936791
CCDC6	0.931586
CCDC61	0.952867
CCDC64	0.95034
CCDC64B	0.917175
CCDC66	0.956999
CCDC67	0.957683
CCDC68	0.914703
CCDC69	0.956267
CCDC71L	0.9558
CCDC80	0.966169
CCDC82	0.895988
CCDC84	0.913184
CCDC85B	0.944618
CCDC85C	0.925623
CCDC86	0.935577
CCDC88A	0.92774
CCDC88B	0.934733
CCDC88C	0.912573
CCDC9	0.964573
CCDC90B	0.973388
CCDC91	0.951545
CCDC93	0.925152
CCDC97	0.953856
CCHCR1	0.931398
CCKBR	0.97736
CCL15	0.956556
CCL20	0.951117
CCL25	0.972759
CCL28	0.89781
CCL5	0.952143
CCM2	0.931437
CCNA2	0.915944
CCNB1	0.936046
CCNB1IP1	0.956567
CCNB2	0.919035
CCNC	0.934661
CCND1	0.917027
CCND2	0.968381
CCND3	0.924874
CCNDBP1	0.962968
CCNE1	0.942569
CCNE2	0.944262
CCNF	0.945896
CCNG1	0.943394
CCNG2	0.946683
CCNH	0.934688
CCNI	0.92083
CCNK	0.856168
CCNL1	0.913068
CCNL2	0.939518
CCNO	0.964375
CCNT1	0.942078
CCNT2	0.886777
CCNY	0.963466
CCNYL1	0.951751
CCP110	0.942363
CCPG1	0.959512
CCR5	0.964665
CCRL2	0.968605
CCS	0.949177
CCSER2	0.965207
CCT2	0.892497
CCT3	0.871682
CCT4	0.953436
CCT5	0.900244
CCT6A	0.919294
CCT6P3	0.965562
CCT7	0.930346
CCT8	0.887018
CCZ1	0.880079
CCZ1B	0.917967
CD151	0.932192
CD163L1	0.986024
CD164	0.917048
CD177	0.969239
CD2	0.949001
CD22	0.977622
CD27.AS1	0.945652
CD276	0.93775
CD28	0.976603
CD2AP	0.918697
CD2BP2	0.946982
CD302	0.962978
CD320	0.949373
CD36	0.960537
CD37	0.962613
CD3D	0.9579
CD3E	0.961607
CD3EAP	0.924878
CD3G	0.943959
CD4	0.977528
CD40LG	0.971076
CD44	0.929699
CD46	0.921094
CD47	0.928703
CD48	0.959843
CD5	0.967427
CD52	0.961999
CD53	0.952883
CD55	0.885395
CD58	0.949076
CD59	0.921214
CD6	0.960053
CD63	0.912193
CD69	0.946922
CD7	0.969526
CD70	0.958628
CD74	0.9287
CD81	1.0008
CD82	0.929043
CD83	0.948854
CD84	0.958196
CD8A	0.957383
CD9	0.941864
CD96	0.947732
CD97	0.946575
CD99	0.937854
CD99L2	0.953593
CDC123	0.916221
CDC14B	0.985645
CDC16	0.936358
CDC20	0.934911
CDC23	0.952163
CDC25A	0.943621
CDC25B	0.932863
CDC25C	0.971101
CDC26	0.917148
CDC27	0.955304
CDC27P1	0.965239
CDC34	0.934035
CDC37	0.9063
CDC37L1	0.975883
CDC40	0.962795
CDC42	0.923853
CDC42BPA	0.892633
CDC42BPB	0.95755
CDC42BPG	0.962041
CDC42EP1	0.940636
CDC42EP2	0.975483
CDC42EP3	0.940831
CDC42EP4	0.92363
CDC42EP5	0.908152
CDC42SE1	0.938878
CDC42SE2	0.956401
CDC45	0.952705
CDC5L	0.93671
CDC6	0.945079
CDC7	0.929504
CDC73	0.939206
CDCA2	0.953994
CDCA3	0.941511
CDCA4	0.943117
CDCA5	0.956768
CDCA7	0.96299
CDCA7L	0.968196
CDCA8	0.909984
CDCP1	0.930826
CDH1	0.910609
CDH17	0.956098
CDH18	0.960749
CDH23	0.95465
CDH3	0.949333
CDH4	0.957731
CDHR2	0.931267
CDHR3	0.951875
CDHR5	0.916692
CDIP1	0.962908
CDIPT	0.938804
CDK1	0.923299
CDK10	0.938239
CDK11B	0.929932
CDK12	0.917078
CDK13	0.886858
CDK16	0.919367
CDK17	0.956609
CDK18	0.953168
CDK19	0.9739
CDK2	0.925262
CDK20	0.990982
CDK2AP2	0.91563
CDK4	0.915755
CDK5	0.938739
CDK5RAP1	0.96178
CDK5RAP2	0.913408
CDK5RAP3	0.901506
CDK6	0.927889
CDK7	0.987807
CDK8	0.974559
CDK9	0.95035
CDKAL1	0.945313
CDKN1A	0.892227
CDKN1B	0.946717
CDKN1C	0.943505
CDKN2A	0.865876
CDKN2AIP	0.960462
CDKN2AIPNL	0.919146
CDKN2B	0.970315
CDKN2C	0.957658
CDKN2D	0.969874
CDKN3	0.935106
CDR2	0.939906
CDR2L	0.950214
CDS1	0.894289
CDS2	0.94493
CDT1	0.967816
CDV3	0.894681
CDX1	0.967788
CDX2	0.920923
CDYL	0.923744
CEACAM1	0.962236
CEACAM19	0.960758
CEACAM5	0.875359
CEACAM6	0.913236
CEBPB	0.937974
CEBPD	0.939406
CEBPG	0.919196
CEBPZ	0.891115
CEBPZ.AS1	0.899138
CECR5	0.895827
CEL	0.965632
CELF1	0.901668
CELF2	0.970837
CELF5	0.944728
CELP	0.966019
CELSR1	0.96743
CELSR2	0.951698
CELSR3	0.961378
CENPA	0.960743
CENPB	0.905997
CENPBD1	0.933736
CENPC	0.951152
CENPE	0.918245
CENPF	0.901671
CENPH	0.947428
CENPK	0.9454
CENPL	0.962881
CENPM	0.955994
CENPN	0.954834
CENPP	0.941768
CENPQ	0.922455
CENPT	0.975553
CENPU	0.943465
CENPV	0.932888
CENPW	0.955689
CEP104	0.960211
CEP112	0.96671
CEP120	0.924044
CEP135	0.933907
CEP152	0.93403
CEP164	0.96392
CEP170	0.95151
CEP170B	0.947472
CEP192	0.920597
CEP290	0.943537
CEP350	0.911543
CEP41	0.965778
CEP44	0.914958
CEP55	0.934623
CEP57	0.913422
CEP57L1	0.933776
CEP63	0.94214
CEP68	0.942757
CEP70	0.995234
CEP76	0.955744
CEP78	0.917247
CEP85L	0.938417
CEP95	0.908329
CEP97	0.94777
CEPT1	0.949606
CERCAM	0.940285
CERK	0.930018
CERS2	0.936935
CERS5	0.950413
CERS6	0.882861
CERS6.AS1	0.936891
CES2	0.951979
CES3	0.941292
CES4A	0.94815
CETN2	0.965272
CFB	0.912538
CFD	0.943412
CFDP1	0.903528
CFI	0.945956
CFL1	0.892943
CFLAR	0.92856
CFTR	0.93098
CGGBP1	0.996894
CGN	0.90411
CGNL1	0.967668
CGREF1	0.958301
CHAC1	0.958884
CHAC2	0.943086
CHAF1A	0.960228
CHAF1B	0.966877
CHAMP1	0.938853
CHCHD1	0.927939
CHCHD10	0.914191
CHCHD2	0.920151
CHCHD2P6	0.959937
CHCHD3	0.918902
CHCHD4	0.946381
CHCHD5	0.950652
CHCHD6	0.955286
CHCHD7	0.962589
CHD1	0.952791
CHD1L	0.937535
CHD2	0.884462
CHD3	0.918795
CHD4	0.928548
CHD6	1.00451
CHD7	0.897724
CHD8	0.971313
CHD9	0.892247
CHDH	0.896542
CHEK1	0.920489
CHERP	0.905286
CHGA	0.952655
CHIC2	0.941759
CHID1	0.945103
CHKA	0.92056
CHM	0.936073
CHML	0.941355
CHMP1A	0.919988
CHMP1B	0.902693
CHMP2A	0.881971
CHMP2B	0.974966
CHMP3	0.892308
CHMP4B	0.909939
CHMP4C	0.954845
CHMP5	0.895989
CHMP7	0.95844
CHORDC1	0.967686
CHP1	0.913506
CHP2	0.962625
CHPF	0.955026
CHPF2	0.975469
CHPT1	0.90892
CHRAC1	0.933262
CHRM3	0.918173
CHRNA7	0.955088
CHST11	0.972283
CHST12	0.923978
CHST15	0.972665
CHTF18	0.953568
CHTF8	0.91964
CHTOP	0.914293
CHUK	0.937574
CHURC1	0.92392
CIAO1	0.910361
CIAPIN1	0.926181
CIB1	0.903226
CIC	0.937338
CIDEB	0.951636
CIITA	0.945598
CINP	0.952712
CIPC	0.964769
CIR1	0.914728
CIRBP	0.92224
CIRH1A	0.926222
CISD1	0.887122
CISD2	0.903484
CISD3	0.904699
CISH	0.950057
CIT	0.947602
CITED1	0.960701
CITED2	0.968547
CITED4	0.949168
CIZ1	0.891418
CKAP2	0.961632
CKAP2L	0.950022
CKAP4	0.998764
CKAP5	0.968947
CKB	0.973494
CKLF	0.932997
CKMT1A	0.917508
CKMT1B	0.918396
CKMT2.AS1	0.953196
CKS1B	0.931475
CKS2	0.907331
CLASP1	0.940538
CLASP2	0.940874
CLASRP	0.940694
CLCA1	0.958656
CLCC1	0.91362
CLCN3	0.913798
CLCN4	0.95776
CLCN5	0.945831
CLCN6	0.943718
CLCN7	0.940711
CLDN1	0.957505
CLDN12	0.901164
CLDN15	0.920757
CLDN18	1.02923
CLDN2	0.9614
CLDN3	0.899755
CLDN4	0.880941
CLDN7	0.935622
CLDND1	0.913446
CLEC16A	0.954672
CLEC4M	0.967259
CLHC1	0.948241
CLIC1	0.885849
CLIC3	0.956429
CLIC4	0.960849
CLIC6	0.994335
CLINT1	0.906672
CLIP1	0.897096
CLIP2	0.967965
CLK1	0.895623
CLK2	0.911479
CLK3	0.932194
CLK4	0.942093
CLMN	0.885942
CLN3	0.932422
CLN5	0.95223
CLN6	0.935483
CLN8	0.964014
CLNS1A	0.909475
CLOCK	0.918166
CLPB	0.969401
CLPP	0.943568
CLPTM1	0.88812
CLPTM1L	0.891344
CLPX	0.877853
CLRN3	0.948608
CLSPN	0.913082
CLSTN1	0.901575
CLSTN3	0.957565
CLTA	0.895639
CLTB	0.922227
CLTC	0.887465
CLU	0.993745
CLUH	0.924044
CMAS	0.914871
CMBL	0.886373
CMC1	0.936326
CMC2	0.915092
CMIP	0.889662
CMPK1	0.953984
CMPK2	0.961622
[truncated: 9,186 more rows]

## Sheet: Figure 4g
Unnamed: 0	K.star
A1CF	0.928159
A4GNT	0.945216
AAAS	0.922363
AACS	0.940067
AADAC	0.904664
AADAT	0.923604
AAGAB	0.931529
AAK1	0.946679
AAMDC	0.9327
AAMP	0.923373
AAR2	0.933581
AARS	0.92929
AARS2	0.94142
AASDH	0.962821
AASDHPPT	0.925311
AATF	0.923068
AATK	0.945011
AB019441.29	0.95414
ABAT	0.93618
ABCA1	0.937095
ABCA12	0.938603
ABCA13	0.926913
ABCA2	0.94463
ABCA5	0.91042
ABCA8	0.93221
ABCB1	0.924436
ABCB10	0.931489
ABCB4	0.948804
ABCB7	0.93385
ABCB8	0.938035
ABCB9	0.965495
ABCC1	0.918954
ABCC10	0.928152
ABCC13	0.9379
ABCC2	0.941929
ABCC3	0.935529
ABCC5	0.913656
ABCC6	0.94368
ABCC6P1	0.944448
ABCD1	0.938368
ABCD3	0.941642
ABCD4	0.921021
ABCE1	0.903203
ABCF1	0.932519
ABCF2	0.937646
ABCF3	0.924048
ABCG1	0.921531
ABHD10	0.938526
ABHD11	0.946543
ABHD12	0.909349
ABHD13	0.936753
ABHD14A	0.909797
ABHD14B	0.920319
ABHD15	0.949594
ABHD17A	0.930332
ABHD17B	0.918253
ABHD17C	0.951335
ABHD2	0.927935
ABHD3	0.935651
ABHD4	0.952833
ABHD5	0.949538
ABHD6	0.932836
ABI1	0.946093
ABI2	0.954304
ABI3	0.923311
ABL1	0.913544
ABL2	0.91166
ABLIM1	0.927744
ABR	0.943663
ABRACL	0.919936
ABT1	0.933288
ABTB1	0.947693
ABTB2	0.938442
AC000089.3	0.936145
AC002044.4	0.933791
AC002056.3	0.933845
AC002117.1	0.932942
AC004057.1	0.928531
AC004074.3	0.935346
AC004386.4	0.933183
AC004453.8	0.919535
AC004463.6	0.948366
AC004797.1	0.925398
AC004951.6	0.944198
AC005037.3	0.940212
AC005062.2	0.941712
AC005083.1	0.911916
AC005154.6	0.92736
AC005262.4	0.935294
AC005550.3	0.952261
AC005831.1	0.920573
AC005884.1	0.930782
AC005944.2	0.936533
AC006050.2	0.936889
AC006509.7	0.928116
AC006978.6	0.937345
AC007036.4	0.950741
AC007228.9	0.931015
AC007246.3	0.916264
AC007318.5	0.939173
AC007969.5	0.935616
AC008155.1	0.932564
AC008174.3	0.921272
AC008752.1	0.948499
AC008982.2	0.934269
AC009014.3	0.931835
AC009061.1	0.950095
AC009120.6	0.9225
AC009133.12	0.944757
AC009133.14	0.934242
AC009237.8	0.928636
AC009245.3	0.939894
AC009299.2	0.948197
AC009299.3	0.942317
AC009501.4	0.94541
AC009506.1	0.953086
AC010468.1	0.926563
AC010733.5	0.92789
AC011747.7	0.949806
AC011933.2	0.934208
AC012354.8	0.928231
AC013394.2	0.931517
AC013449.1	0.935975
AC016586.1	0.934718
AC016708.2	0.94226
AC016734.2	0.941633
AC016739.2	0.915942
AC018738.2	0.950383
AC019117.1	0.93777
AC019181.3	0.936492
AC020907.1	0.933556
AC021218.2	0.900615
AC021860.1	0.945377
AC022431.1	0.934045
AC022498.1	0.945945
AC022532.1	0.951345
AC024560.3	0.921004
AC025171.1	0.92545
AC026271.5	0.95457
AC026806.2	0.966433
AC027612.6	0.959041
AC027763.2	0.942123
AC062029.1	0.937882
AC068522.4	0.952542
AC072062.1	0.943525
AC073869.1	0.921731
AC074117.10	0.966576
AC074389.9	0.945987
AC079150.2	0.939972
AC079250.1	0.944081
AC079602.1	0.939021
AC079922.2	0.929087
AC079949.1	0.941023
AC083799.1	0.957501
AC083843.1	0.942774
AC083899.3	0.946911
AC084018.1	0.94796
AC090043.1	0.942808
AC090186.1	0.937605
AC090587.2	0.934835
AC091492.2	0.946404
AC091633.2	0.943591
AC092295.7	0.943744
AC092620.2	0.952752
AC093106.7	0.938095
AC093157.1	0.945669
AC093323.3	0.923988
AC093642.5	0.944408
AC093838.4	0.935926
AC096772.6	0.94565
AC097500.2	0.940685
AC097523.1	0.933418
AC103801.1	0.940849
AC104667.3	0.944826
AC105399.2	0.973949
AC106876.2	0.93761
AC107622.1	0.936941
AC107983.4	0.945211
AC115617.2	0.944402
AC116366.6	0.931541
AC120194.1	0.945156
AC125232.1	0.947824
AC127904.2	0.928532
AC132872.1	0.949379
AC141586.5	0.942246
AC144530.1	0.925903
AC156455.1	0.936561
AC159540.1	0.916962
AC159540.14	0.948214
ACAA1	0.94648
ACAA2	0.948915
ACACA	0.934449
ACACB	0.94033
ACAD10	0.918014
ACAD8	0.940123
ACAD9	0.934739
ACADM	0.92563
ACADS	0.933048
ACADSB	0.896789
ACADVL	0.939201
ACAP1	0.901095
ACAP2	0.940692
ACAP3	0.945111
ACAT1	0.940692
ACAT2	0.909506
ACBD3	0.931009
ACBD4	0.934828
ACBD5	0.972113
ACBD6	0.935116
ACCS	0.946873
ACE	0.923758
ACE2	0.931048
ACER3	0.92261
ACHE	0.942
ACIN1	0.923334
ACKR4	0.926134
ACLY	0.919682
ACN9	0.947248
ACO1	0.940919
ACO2	0.932478
ACOT1	0.927176
ACOT11	0.951386
ACOT13	0.943862
ACOT2	0.934231
ACOT4	0.94443
ACOT7	0.934081
ACOT8	0.906773
ACOT9	0.92746
ACOX1	0.94127
ACOX3	0.947549
ACP1	0.961781
ACP2	0.928652
ACP6	0.940352
ACPL2	0.936565
ACPP	0.921877
ACRBP	0.943346
ACRC	0.95326
ACSF2	0.929317
ACSF3	0.92769
ACSL1	0.937355
ACSL3	0.93702
ACSL4	0.92954
ACSL5	0.931214
ACSM3	0.934752
ACSS1	0.918635
ACSS2	0.951961
ACTB	0.9313
ACTG1	0.9531
ACTG2	0.938785
ACTL10	0.934714
ACTL6A	0.924652
ACTN1	0.931194
ACTN4	0.935848
ACTR10	0.943648
ACTR1A	0.923571
ACTR1B	0.941118
ACTR2	0.965346
ACTR3	0.955155
ACTR3B	0.954797
ACTR3C	0.915943
ACTR5	0.927443
ACTR6	0.963946
ACTR8	0.944537
ACVR1	0.938847
ACVR1B	0.951856
ACVR1C	0.932732
ACVR2A	0.936656
ACVR2B	0.939648
ACY3	0.927723
ACYP1	0.933969
ACYP2	0.938544
AD000090.2	0.94913
ADA	0.938481
ADAL	0.930762
ADAM10	0.95613
ADAM12	0.929135
ADAM15	0.925048
ADAM17	0.927932
ADAM1A	0.94209
ADAM28	0.941917
ADAM8	0.915704
ADAM9	0.94423
ADAMTS2	0.940233
ADAMTS6	0.944411
ADAMTS9	0.945191
ADAMTSL5	0.951771
ADAP1	0.928978
ADAR	0.94647
ADAT1	0.911774
ADAT2	0.921587
ADCK1	0.925524
ADCK2	0.934355
ADCK3	0.939635
ADCK4	0.931144
ADCY10P1	0.923524
ADCY3	0.943075
ADCY4	0.927297
ADCY6	0.953009
ADCY7	0.914234
ADCY9	0.935342
ADD1	0.94874
ADD3	0.944263
ADH1C	0.926617
ADH4	0.925673
ADH5	0.975353
ADH6	0.926931
ADI1	0.932583
ADIPOR1	0.920619
ADIPOR2	0.939198
ADIRF	0.940769
ADIRF.AS1	0.913375
ADK	0.92962
ADM	0.954024
ADM2	0.952876
ADNP	0.935565
ADNP2	0.935285
ADO	0.928408
ADPGK	0.921065
ADPRHL1	0.940071
ADPRHL2	0.927751
ADRA2A	0.940645
ADRB1	0.942261
ADRB2	0.939468
ADRBK1	0.93
ADRBK2	0.939803
ADRM1	0.934775
ADSL	0.949094
ADSS	0.928981
ADSSL1	0.919216
ADTRP	0.921522
AEBP2	0.939174
AEN	0.92923
AES	0.934619
AF001548.5	0.93146
AF127936.7	0.946171
AF131215.3	0.947557
AF131215.9	0.94063
AF277315.13	0.925853
AFAP1	0.916666
AFAP1.AS1	0.921931
AFAP1L2	0.942064
AFF1	0.936252
AFF4	0.960243
AFG3L1P	0.951466
AFG3L2	0.922242
AFMID	0.944899
AFTPH	0.937215
AGA	0.909153
AGAP1	0.930032
AGAP10	0.938615
AGAP3	0.940113
AGAP4	0.936079
AGAP6	0.942392
AGAP9	0.946229
AGBL2	0.926664
AGBL5	0.940967
AGFG1	0.949506
AGFG2	0.935913
AGGF1	0.952782
AGK	0.933605
AGL	0.945857
AGMAT	0.933944
AGMO	0.948258
AGO1	0.932654
AGO2	0.925386
AGO3	0.934643
AGO4	0.909855
AGPAT1	0.935489
AGPAT2	0.961205
AGPAT3	0.946385
AGPAT4	0.951867
AGPAT5	0.915659
AGPAT6	0.930464
AGPAT9	0.941532
AGPS	0.937529
AGR2	0.924943
AGR3	0.916897
AGRN	0.941712
AGTPBP1	0.922027
AGTRAP	0.962437
AHCTF1	0.924269
AHCTF1P1	0.943825
AHCY	0.942822
AHCYL1	0.923135
AHCYL2	0.939538
AHDC1	0.944284
AHI1	0.944378
AHNAK	0.926971
AHNAK2	0.95214
AHR	0.916796
AHSA1	0.957137
AHSA2	0.935202
AIDA	0.928992
AIFM1	0.928731
AIFM2	0.937489
AIG1	0.923662
AIM1	0.937479
AIM1L	0.932772
AIMP1	0.941603
AIMP2	0.918814
AIP	0.943945
AJUBA	0.944964
AK1	0.92001
AK2	0.919436
AK3	0.910884
AK4	0.925668
AK9	0.930052
AKAP1	0.931091
AKAP10	0.945996
AKAP11	0.950931
AKAP13	0.931395
AKAP17A	0.923864
AKAP5	0.934762
AKAP7	0.92582
AKAP8	0.936586
AKAP8L	0.924509
AKAP9	0.932511
AKIP1	0.952684
AKIRIN1	0.92729
AKIRIN2	0.928318
AKNA	0.909836
AKR1A1	0.914435
AKR1B1	0.924531
AKR1B10	0.934025
AKR1B10P1	0.944345
AKR1B15	0.960747
AKR1C1	0.923013
AKR1C2	0.934809
AKR1C3	0.928762
AKR1C4	0.936365
AKR7A2	0.919845
AKR7A3	0.928401
AKR7L	0.934822
AKT1	0.925688
AKT1S1	0.942982
AKT2	0.917553
AKTIP	0.947282
AL031663.2	0.946611
AL109763.2	0.961287
AL133245.2	0.935558
AL133373.1	0.936729
AL161626.1	0.939248
AL357673.1	0.934862
AL589743.1	0.929887
AL590452.1	0.939157
AL590762.6	0.946896
AL591069.1	0.938703
AL627309.1	0.923473
ALAD	0.932
ALAS1	0.930069
ALCAM	0.910121
ALDH16A1	0.94377
ALDH18A1	0.929982
ALDH1A1	0.922298
ALDH1A3	0.95767
ALDH1B1	0.961999
ALDH2	0.932254
ALDH3A1	0.931712
ALDH3A2	0.931658
ALDH3B1	0.962271
ALDH4A1	0.931257
ALDH5A1	0.938945
ALDH6A1	0.937133
ALDH7A1	0.923019
ALDH9A1	0.938478
ALDOA	0.931046
ALDOB	0.953712
ALDOC	0.943588
ALG1	0.96352
ALG11	0.938578
ALG12	0.935971
ALG13	0.927141
ALG14	0.939347
ALG2	0.921577
ALG3	0.95006
ALG5	0.942287
ALG6	0.941517
ALG8	0.923885
ALG9	0.927457
ALKBH1	0.936796
ALKBH2	0.944988
ALKBH3	0.934922
ALKBH4	0.928915
ALKBH5	0.93288
ALKBH6	0.933828
ALKBH7	0.937133
ALKBH8	0.936276
ALMS1	0.94066
ALOX5	0.963153
ALOX5AP	0.909038
ALPK1	0.939517
ALPK3	0.938201
ALPP	0.947053
ALPPL2	0.944571
ALS2	0.935419
ALS2CL	0.97149
ALYREF	0.922781
AMACR	0.921909
AMBRA1	0.928028
AMD1	0.92653
AMDHD2	0.935705
AMFR	0.972591
AMICA1	0.923759
AMIGO1	0.925948
AMIGO2	0.936455
AMMECR1	0.928719
AMMECR1L	0.966163
AMN	0.963186
AMN1	0.923779
AMOT	0.923331
AMOTL2	0.958654
AMPD2	0.952567
AMPD3	0.937709
AMT	0.928761
AMY2B	0.91594
AMZ2	0.917556
AMZ2P1	0.950333
ANAPC1	0.922587
ANAPC10	0.921666
ANAPC11	0.932207
ANAPC13	0.921556
ANAPC15	0.929392
ANAPC16	0.940991
ANAPC4	0.922995
ANAPC5	0.962541
ANAPC7	0.904664
ANG	0.921088
ANGEL1	0.941857
ANGEL2	0.949057
ANGPTL4	0.943025
ANK1	0.965528
ANK3	0.91891
ANKAR	0.938274
ANKDD1A	0.943309
ANKEF1	0.945422
ANKFY1	0.934731
ANKH	0.930515
ANKHD1	0.939365
ANKIB1	0.928057
ANKLE2	0.926811
ANKMY2	0.947933
ANKRA2	0.935486
ANKRD10	0.939606
ANKRD11	0.935565
ANKRD12	0.928559
ANKRD13A	0.930881
ANKRD13C	0.932833
ANKRD13D	0.932478
ANKRD17	0.931448
ANKRD18A	0.927781
ANKRD20A14P	0.9606
ANKRD20A3	0.940281
ANKRD20A5P	0.922251
ANKRD22	0.915846
ANKRD26	0.931341
ANKRD27	0.947499
ANKRD28	0.929327
ANKRD29	0.926859
ANKRD30BL	0.940125
ANKRD32	0.916485
ANKRD36	0.918121
ANKRD36B	0.912434
ANKRD36C	0.919682
ANKRD37	0.927002
ANKRD40	0.939238
ANKRD42	0.940261
ANKRD44	0.921366
ANKRD46	0.946457
ANKRD49	0.906384
ANKRD50	0.92012
ANKRD52	0.928979
ANKRD54	0.934327
ANKRD9	0.930802
ANKS1A	0.933015
ANKS3	0.913187
ANKS4B	0.934038
ANKS6	0.952856
ANKZF1	0.936909
ANLN	0.912446
ANO1	0.922389
ANO10	0.939984
ANO5	0.9272
ANO6	0.954276
ANO8	0.929403
ANO9	0.947725
ANP32A	0.916565
ANP32B	0.93457
ANP32E	0.901975
ANPEP	0.982727
ANTXR2	0.943703
ANXA1	0.91716
ANXA10	0.930806
ANXA11	0.938203
ANXA13	0.933467
ANXA2	0.922147
ANXA2P2	0.928439
ANXA3	0.91565
ANXA4	0.937856
ANXA5	0.936341
ANXA6	0.929193
ANXA7	0.946409
ANXA9	0.954724
AOAH	0.933947
AOC1	0.931787
AP000281.1	0.961478
AP000347.2	0.938668
AP000350.5	0.942748
AP000525.9	0.927353
AP000568.2	0.937332
AP000769.1	0.946455
AP000936.1	0.926853
AP001053.11	0.94869
AP001065.2	0.943833
AP001258.4	0.938674
AP001372.2	0.937381
AP001816.1	0.935527
AP006621.5	0.947431
AP1AR	0.950794
AP1B1	0.925137
AP1G1	0.935205
AP1G2	0.908995
AP1M1	0.91366
AP1M2	0.944512
AP1S1	0.943261
AP1S2	0.949222
AP1S3	0.928477
AP2A1	0.908243
AP2A2	0.922294
AP2B1	0.92132
AP2M1	0.923865
AP2S1	0.941799
AP3B1	0.916601
AP3D1	0.940517
AP3M1	0.935665
AP3M2	0.928274
AP3S1	0.943117
AP3S2	0.913186
AP4B1	0.938394
AP4E1	0.932844
AP4M1	0.929841
AP5M1	0.957882
AP5S1	0.936365
AP5Z1	0.931246
APAF1	0.936349
APBA2	0.941201
APBA3	0.929739
APBB1IP	0.916299
APBB2	0.958027
APBB3	0.953732
APC	0.956427
APEH	0.913586
APEX1	0.929976
APEX2	0.932019
APH1A	0.932589
APH1B	0.923082
API5	0.938062
APIP	0.952911
APITD1	0.923692
APLF	0.947165
APLP2	0.942901
APMAP	0.948784
APOA1BP	0.923255
APOBEC3B	0.899503
APOBEC3C	0.919365
APOBEC3G	0.921083
APOC1	0.949204
APOE	0.967547
APOL1	0.923688
APOL2	0.941039
APOL3	0.952588
APOL4	0.949282
APOL6	0.920863
APOLD1	0.941014
APOO	0.921213
APOPT1	0.940624
APP	0.945263
APPBP2	0.918745
APPL1	0.938599
APPL2	0.95425
APRT	0.919497
APTX	0.930485
AQP1	0.945746
AQP11	0.944027
AQP3	0.936862
AQP5	0.934851
AQR	0.954549
ARAF	0.976685
ARAP1	0.92595
ARAP2	0.92606
ARAP3	0.927048
ARCN1	0.964761
AREG	0.956245
AREGB	0.937779
AREL1	0.941963
ARF1	0.95578
ARF3	0.963675
ARF4	0.957164
ARF6	0.959993
ARFGAP1	0.928344
ARFGAP2	0.931194
ARFGAP3	0.938103
ARFGEF1	0.952425
ARFGEF2	0.954724
ARFIP1	0.930838
ARFIP2	0.922257
ARFRP1	0.916054
ARGLU1	0.936756
ARHGAP1	0.928104
ARHGAP10	0.927068
ARHGAP11A	0.913518
ARHGAP11B	0.920169
ARHGAP12	0.931919
ARHGAP18	0.913888
ARHGAP19	0.929094
ARHGAP21	0.926327
ARHGAP24	0.970839
ARHGAP25	0.928406
ARHGAP26	0.946531
ARHGAP27	0.926146
ARHGAP29	0.946543
ARHGAP30	0.93199
ARHGAP32	0.9005
ARHGAP35	0.938072
ARHGAP4	0.938611
ARHGAP42	0.938112
ARHGAP44	0.942769
ARHGAP5	0.937902
ARHGAP8	0.94647
ARHGAP9	0.922824
ARHGDIA	0.938207
ARHGDIB	0.893967
ARHGDIG	0.951728
ARHGEF1	0.913883
ARHGEF10	0.957882
ARHGEF10L	0.933395
ARHGEF11	0.974859
ARHGEF12	0.953262
ARHGEF16	0.928589
ARHGEF18	0.927534
ARHGEF19	0.919247
ARHGEF2	0.934997
ARHGEF26	0.928792
ARHGEF28	0.938348
ARHGEF3	0.936353
ARHGEF34P	0.944362
ARHGEF35	0.945382
ARHGEF37	0.927471
ARHGEF38	0.930317
ARHGEF39	0.928283
ARHGEF40	0.940745
ARHGEF5	0.919112
ARHGEF6	0.937589
ARHGEF7	0.915521
ARHGEF9	0.923312
ARID1A	0.956681
ARID1B	0.964894
ARID2	0.931741
ARID3A	0.948391
ARID3B	0.935162
ARID4A	0.915411
ARID4B	0.936122
ARID5B	0.932451
ARIH1	0.960691
ARIH2	0.930073
ARL1	0.96857
ARL10	0.918885
ARL13B	0.943481
ARL14	0.938114
ARL14EP	0.949426
ARL15	0.937472
ARL16	0.915698
ARL17A	0.938058
ARL2	0.931704
ARL2BP	0.931214
ARL3	0.950952
ARL4A	0.928536
ARL4C	0.898221
ARL5A	0.922047
ARL5B	0.934124
ARL6	0.959807
ARL6IP1	0.940609
ARL6IP5	0.943667
ARL6IP6	0.943162
ARL8A	0.931301
ARL8B	0.943022
ARMC1	0.929903
ARMC10	0.920473
ARMC2	0.946743
ARMC3	0.945587
ARMC6	0.910276
ARMC7	0.929575
ARMC8	0.925778
ARMC9	0.940765
ARMCX3	0.940576
ARMCX4	0.966706
ARMCX5	0.947124
ARMCX6	0.921711
ARNT	0.911865
ARNTL	0.955006
ARNTL2	0.941221
ARPC1A	0.937761
ARPC1B	0.925308
ARPC2	0.959179
ARPC3	0.940197
ARPC4	0.927095
ARPC5	0.952721
ARPC5L	0.925257
ARPP19	0.934443
ARRB1	0.945751
ARRB2	0.945783
ARRDC1	0.974465
ARRDC2	0.931167
ARRDC3	0.91002
ARRDC4	0.916425
ARRDC5	0.940333
ARSA	0.939259
ARSB	0.941252
ARSD	0.924842
ARSE	0.938649
ARSJ	0.934751
ARV1	0.933802
ARX	0.933669
ASAH1	0.950959
ASAH2B	0.924725
ASAP1	0.92453
ASAP2	0.943275
ASB1	0.937577
ASB11	0.944645
ASB13	0.950852
ASB16.AS1	0.946168
ASB2	0.936843
ASB7	0.925014
ASB8	0.931252
ASCC1	0.914026
ASCC2	0.952237
ASCC3	0.938349
ASCL2	0.951746
ASF1A	0.952767
ASF1B	0.923188
ASH1L	0.947047
ASH2L	0.931657
ASL	0.932582
ASMTL	0.935429
ASNA1	0.936908
ASNS	0.921713
ASNSD1	0.937131
ASPH	0.93716
ASPHD1	0.911852
ASPHD2	0.943726
ASPM	0.904225
ASPSCR1	0.95796
ASRGL1	0.93419
ASS1	0.953503
ASTE1	0.949123
ASUN	0.914452
ASXL1	0.91507
ASXL2	0.909367
ATAD1	0.930789
ATAD2	0.918319
ATAD2B	0.936468
ATAD3A	0.933345
ATAD3B	0.933011
ATAD5	0.92216
ATAT1	0.938172
ATE1	0.921824
ATF1	0.940969
ATF2	0.92341
ATF3	0.93346
ATF4	0.921004
ATF4P3	0.954471
ATF4P4	0.932056
ATF5	0.911024
ATF6	0.95018
ATF6B	0.937457
ATF7	0.937001
ATF7IP	0.926376
ATF7IP2	0.913565
ATG10	0.928826
ATG12	0.937401
ATG13	0.953468
ATG14	0.931304
ATG16L1	0.920488
ATG16L2	0.913138
ATG2A	0.93023
ATG2B	0.908621
ATG3	0.939209
ATG4A	0.953115
ATG4B	0.936345
ATG4C	0.928872
ATG4D	0.928737
ATG5	0.918139
ATG7	0.91427
ATG9A	0.913507
ATHL1	0.918839
ATIC	0.9359
ATL2	0.952044
ATL3	0.94789
ATM	0.933472
ATMIN	0.921045
ATN1	0.945183
ATOH8	0.928137
ATOX1	0.932632
ATP10B	0.921067
ATP10D	0.929789
ATP11A	0.939429
ATP11B	0.906493
ATP11C	0.945287
ATP13A1	0.932213
ATP13A2	0.927073
ATP13A3	0.942409
ATP1A1	0.967786
ATP1B1	0.919714
ATP1B3	0.916322
ATP2A2	0.942499
ATP2A3	0.931523
ATP2B1	0.924961
ATP2B4	0.912447
ATP2C1	0.969273
ATP2C2	0.908431
ATP5A1	0.947168
ATP5B	0.944912
ATP5C1	0.948547
ATP5D	0.953867
ATP5E	0.945422
ATP5EP2	0.960442
ATP5F1	0.922736
ATP5G1	0.951842
ATP5G1P5	0.931493
ATP5G1P6	0.931289
ATP5G2	0.944824
ATP5G3	0.934035
ATP5H	0.944464
ATP5I	0.90653
ATP5J	0.930961
ATP5J2	0.909501
ATP5L	0.941072
ATP5L2	0.933249
ATP5O	0.934278
ATP5S	0.926075
ATP5SL	0.915234
ATP6AP1	0.907147
ATP6AP1L	0.951229
ATP6AP2	0.937539
ATP6V0A1	0.913089
ATP6V0A2	0.923339
ATP6V0B	0.927693
ATP6V0D1	0.933641
ATP6V0E1	0.925371
ATP6V0E2	0.925202
ATP6V1A	0.939525
ATP6V1B2	0.95452
ATP6V1C1	0.933496
ATP6V1C2	0.92562
ATP6V1D	0.926677
ATP6V1E1	0.94187
ATP6V1F	0.946784
ATP6V1G1	0.948036
ATP6V1H	0.937587
ATP7A	0.925562
ATP7B	0.929721
ATP8A1	0.941169
ATP8B1	0.917477
ATP8B2	0.943547
ATP8B5P	0.931116
ATP9A	0.93105
ATP9B	0.922861
ATPAF1	0.915914
ATPAF2	0.968486
ATPIF1	0.929136
ATR	0.923109
ATRAID	0.945903
ATRN	0.928617
ATRX	0.960691
ATXN1	0.92867
ATXN10	0.931836
ATXN1L	0.935966
ATXN2	0.925795
ATXN2L	0.927039
ATXN3	0.954367
ATXN7	0.906828
ATXN7L1	0.959311
ATXN7L2	0.948058
ATXN7L3	0.921883
ATXN7L3B	0.938557
AUH	0.941733
AUNIP	0.947447
AUP1	0.930657
AURKA	0.915378
AURKAIP1	0.927806
AURKB	0.914251
AUTS2	0.920212
AVEN	0.939286
AVIL	0.933856
AVL9	0.928253
AVPI1	0.941502
AXDND1	0.928047
AXIN1	0.9214
AXIN2	0.944669
AZGP1	0.922007
AZI1	0.939373
AZI2	0.918779
AZIN1	0.969602
B2M	0.935428
B3GALNT1	0.956787
B3GALNT2	0.92281
B3GALT5	0.952788
B3GALT6	0.904905
B3GALTL	0.943382
B3GNT1	0.932532
B3GNT2	0.945247
B3GNT3	0.942996
B3GNT5	0.929269
B3GNT6	0.948471
B3GNT7	0.930296
B3GNT8	0.944831
B3GNT9	0.933066
B3GNTL1	0.920053
B4GALNT3	0.936149
B4GALT1	0.951066
B4GALT2	0.943609
B4GALT3	0.925591
B4GALT4	0.935349
B4GALT5	0.964879
B4GALT6	0.923277
B4GALT7	0.95303
BABAM1	0.927882
BACE1	0.94932
BACE2	0.920173
BACH1	0.947564
BAD	0.941836
BAG1	0.952172
BAG3	0.921673
BAG4	0.931993
BAG5	0.932846
BAG6	0.914783
BAHD1	0.926981
BAIAP2	0.946603
BAIAP2.AS1	0.953208
BAIAP2L1	0.933949
BAIAP2L2	0.973166
BAK1	0.947738
BAK1P1	0.935323
BANF1	0.940472
BANK1	0.931068
BANP	0.93687
BAP1	0.915828
BARD1	0.932735
BARX2	0.958149
BATF	0.94075
BATF2	0.936625
BAX	0.940319
BAZ1A	0.908442
BAZ1B	0.919392
BAZ2A	0.912798
BAZ2B	0.916764
BBC3	0.910419
BBIP1	0.947857
BBS12	0.952752
BBS2	0.938731
BBS4	0.941082
BBS7	0.938539
BBS9	0.94441
BBX	0.927221
BCAM	0.934254
BCAP29	0.938786
BCAP31	0.925009
BCAR1	0.922473
BCAR3	0.918107
BCAS1	0.945693
BCAS2	0.935628
BCAS3	0.928397
BCAS4	0.953481
BCAT1	0.94718
BCAT2	0.935157
BCCIP	0.921939
BCDIN3D	0.933882
BCKDHB	0.938168
BCKDK	0.92282
BCL10	0.920034
BCL11A	0.932308
BCL11B	0.887078
BCL2	0.932107
BCL2L1	0.961718
BCL2L11	0.941568
BCL2L12	0.932011
BCL2L13	0.912386
BCL2L14	0.935031
BCL2L15	0.928079
BCL2L2	0.933898
BCL3	0.931619
BCL6	0.924637
BCL7A	0.996532
BCL7B	0.932566
BCL7C	0.922837
BCL9	0.949378
BCL9L	0.921329
BCLAF1	0.951355
BCMO1	0.938306
BCOR	0.911056
BCR	0.929641
BCS1L	0.929722
BDH1	0.92241
BDH2	0.947352
BDKRB2	0.951718
BDP1	0.930309
BECN1	0.911111
BEND5	0.949057
BEND7	0.924517
BET1	0.941421
BET1L	0.943411
BFAR	0.932548
BFSP1	0.94804
BHLHE40	0.918815
BHLHE41	0.934278
BICD1	0.935195
BICD2	0.933244
BID	0.918288
BIK	0.928763
BIN1	0.92545
BIN3	0.911556
BIRC2	0.918741
BIRC3	0.922851
BIRC5	0.901627
BIRC6	0.938592
BIVM	0.924248
BLCAP	0.928389
BLM	0.933594
BLMH	0.915475
BLNK	0.92649
BLOC1S1	0.926751
BLOC1S2	0.929369
BLOC1S3	0.932424
BLOC1S4	0.954795
BLOC1S5	0.914385
BLOC1S6	0.942005
BLVRA	0.949012
BLVRB	0.928013
BLZF1	0.943129
BMF	0.913929
BMI1	0.953011
BMP1	0.93084
BMP2	0.930481
BMP2K	0.919689
BMP4	0.926485
BMP7	0.948712
BMP8B	0.94817
BMPR1A	0.925242
BMPR2	0.920077
BMS1	0.928929
BMS1P1	0.943143
BMS1P5	0.941476
BNIP1	0.937654
BNIP2	0.931431
BNIP3L	0.929351
BOD1	0.925956
BOD1L1	0.939543
BOK	0.914747
BOLA1	0.929208
BOLA2B	0.94403
BOLA3	0.945412
BOP1	0.92875
BORA	0.934145
BPGM	0.928977
BPHL	0.933859
BPIFB1	0.938154
BPNT1	0.924564
BPTF	0.933655
BRAF	0.929975
BRAP	0.936419
BRAT1	0.929546
BRCA1	0.933215
BRCA2	0.927155
BRCC3	0.919147
BRD1	0.942357
BRD2	0.929778
BRD3	0.923325
BRD4	0.91923
BRD7	0.936627
BRD7P2	0.923687
BRD8	0.914837
BRD9	0.91767
BRE	0.938885
BRF1	0.925745
BRF2	0.929597
BRI3	0.965418
BRI3BP	0.942825
BRIP1	0.920949
BRIX1	0.917242
BRK1	0.925122
BRMS1	0.929039
BRMS1L	0.927466
BROX	0.959232
BRPF1	0.934874
BRPF3	0.93744
BRWD1	0.942623
BRWD3	0.915003
BSDC1	0.939086
BSG	0.921543
BSPRY	0.930867
BST1	0.920214
BST2	0.90058
BTAF1	0.919728
BTBD1	0.927199
BTBD10	0.941263
BTBD16	0.92223
BTBD2	0.95444
BTBD3	0.926529
BTBD6	0.912815
BTBD7	0.933445
BTBD9	0.925086
BTC	0.93197
BTD	0.937534
BTF3	0.962146
BTF3L4	0.941321
BTG1	0.915766
BTG2	0.936348
BTG3	0.920212
BTK	0.958565
BTN2A1	0.931706
BTN2A2	0.938646
BTN3A1	0.932373
BTN3A2	0.918533
BTN3A3	0.920672
BTNL3	0.936944
BTNL8	0.954787
BTNL9	0.939183
BTRC	0.941968
BUB1	0.908536
BUB1B	0.930405
BUB3	0.932964
BUD13	0.935389
BUD31	0.934074
BYSL	0.927231
BZW1	0.946829
BZW2	0.946023
C10orf10	0.918544
C10orf11	0.959801
C10orf118	0.967683
C10orf12	0.929871
C10orf2	0.941717
C10orf32	0.928556
C10orf35	0.945387
C10orf54	0.916014
C10ORF68	0.939495
C10orf76	0.929245
C10orf88	0.917032
C10orf99	0.936129
C11orf1	0.934688
C11orf24	0.946482
C11orf30	0.920306
C11orf31	0.926412
C11orf35	0.940131
C11orf48	0.944267
C11orf49	0.947926
C11orf53	0.946625
C11orf54	0.980157
C11orf57	0.929192
C11orf58	0.937672
C11orf68	0.92951
C11orf70	0.934895
C11orf73	0.926887
C11orf74	0.948596
C11orf82	0.950146
C11orf83	0.940369
C11orf84	0.928978
C11orf95	0.943092
C12orf10	0.948697
C12orf23	0.924503
C12orf29	0.939082
C12orf36	0.944679
C12orf4	0.915505
C12orf43	0.974957
C12orf44	0.923897
C12orf45	0.93998
C12orf49	0.929424
C12orf5	0.935757
C12orf55	0.942106
C12orf57	0.924041
C12orf65	0.946658
C12orf66	0.946268
C12orf75	0.916271
C14orf1	0.937453
C14orf105	0.928205
C14orf119	0.905519
C14orf142	0.932399
C14orf159	0.935728
C14orf166	0.931878
C14orf2	0.924417
C14orf28	0.934229
C14orf64	0.949453
C14orf79	0.941642
C14orf80	0.955059
C14orf93	0.929511
C15orf38	0.926161
C15orf40	0.942424
C15orf41	0.925986
C15orf48	0.953915
C15orf52	0.947712
C15orf57	0.911405
C15orf61	0.956756
C15orf65	0.953637
C16orf13	0.934699
C16orf45	0.944041
C16orf52	0.922408
C16orf58	0.928772
C16orf59	0.941334
C16orf62	0.929819
C16orf70	0.908572
C16orf72	0.917199
C16orf80	0.94064
C16orf87	0.950165
C16orf91	0.928656
C16orf98	0.952753
C17orf53	0.949947
C17orf58	0.940925
C17orf62	0.904942
C17orf67	0.945007
C17orf70	0.95156
C17orf75	0.912612
C17orf80	0.943542
C17orf82	0.938539
C17orf85	0.926749
C17orf89	0.924821
C17orf96	0.92942
C18orf25	0.948473
C18orf54	0.929127
C18orf8	0.930552
C19orf10	0.931198
C19orf12	0.916816
C19orf18	0.948936
C19orf24	0.92709
C19orf25	0.925775
C19orf33	0.92922
C19orf40	0.941725
C19orf43	0.975221
C19orf44	0.933992
C19orf47	0.927068
C19orf48	0.927579
C19orf52	0.934711
C19orf53	0.952424
C19orf54	0.950037
C19orf55	0.954022
C19orf60	0.916366
C19orf66	0.923305
C19orf68	0.945086
C19orf70	0.913914
C19orf77	0.931833
C1D	0.923057
C1GALT1	0.975023
C1GALT1C1	0.917369
C1orf106	0.938859
C1orf109	0.939719
C1orf110	0.950474
C1orf112	0.936263
C1orf115	0.909452
C1orf116	0.917744
C1orf122	0.949186
C1orf123	0.94821
C1orf131	0.924483
C1orf132	0.924481
C1orf168	0.932336
C1orf172	0.931406
C1orf174	0.94613
C1orf180	0.934503
C1orf186	0.960227
C1orf198	0.923598
C1orf21	0.934746
C1orf210	0.958021
C1orf226	0.938096
C1orf27	0.922256
C1orf35	0.937198
C1orf43	0.95621
C1orf50	0.929256
C1orf52	0.925603
C1orf53	0.9236
C1orf56	0.921975
C1orf63	0.915319
C1orf74	0.948442
C1orf85	0.949572
C1orf86	0.93734
C1QA	0.940283
C1QB	0.937765
C1QBP	0.94694
C1QTNF1	0.941746
C1R	0.920424
C1RL	0.939246
C1RL.AS1	0.939614
C1S	0.922011
C2	0.94966
C20orf112	0.955969
C20orf194	0.925202
C20orf196	0.949586
C20orf24	0.920065
C20orf27	0.931424
C20orf96	0.928178
C21orf33	0.928469
C21orf58	0.936785
C21orf59	0.940118
C21orf90	0.942821
C21orf91	0.954107
C22orf29	0.929696
C22orf34	0.929858
C22orf39	0.927035
C22orf46	0.937658
C2CD2	0.922477
C2CD2L	0.91647
C2CD3	0.9366
C2CD4A	0.947946
C2CD4B	0.931315
C2CD5	0.955278
C2ORF15	0.956389
C2orf27A	0.943339
C2orf42	0.926889
C2orf43	0.933661
C2orf44	0.932214
C2orf47	0.926273
C2orf49	0.940267
C2orf54	0.950615
C2orf68	0.922711
C2orf69	0.926868
C2orf70	0.94941
C2orf72	0.942053
C2orf76	0.937354
C2orf81	0.93842
C2orf82	0.942878
C2orf88	0.943733
C3	0.933367
C3orf17	0.938766
C3orf35	0.946175
C3orf36	0.937644
C3orf38	0.929959
C3orf52	0.925882
C3orf55	0.93206
C3orf58	0.930767
C3orf62	0.945447
C4BPB	0.920901
C4orf19	0.939887
C4orf21	0.92615
C4orf27	0.924735
C4orf29	0.944663
C4orf3	0.955508
C4orf32	0.931658
C4orf33	0.922787
C4orf36	0.954973
C4orf46	0.922104
C5orf15	0.944267
C5orf22	0.935448
C5orf24	0.943251
C5orf28	0.923315
C5orf30	0.927713
C5orf42	0.934488
C5orf45	0.922307
C5orf51	0.950852
C5orf55	0.944392
C5orf56	0.927234
C6orf1	0.930816
C6orf100	0.929209
C6orf106	0.922025
C6orf120	0.919927
C6orf132	0.950481
C6orf136	0.940749
C6orf141	0.936362
C6orf203	0.936741
C6orf211	0.950764
C6orf222	0.903355
C6orf226	0.933157
C6orf47	0.924943
C6orf48	0.952705
C6orf62	0.942572
C6orf89	0.958448
C7orf26	0.94232
C7orf31	0.934967
C7orf43	0.926592
C7orf50	0.925565
C7orf55	0.965815
C7orf55.LUC7L2	0.915137
C7orf60	0.958248
C7orf61	0.946858
C7orf63	0.945927
C7orf73	0.922289
C8orf31	0.945168
C8orf33	0.935914
C8orf4	0.895239
C8orf44	0.94819
C8orf58	0.925123
C8orf59	0.968548
C8orf76	0.932468
C8orf82	0.931523
C9orf114	0.9579
C9orf142	0.947405
C9orf152	0.912376
C9orf156	0.94519
C9orf16	0.928317
C9orf3	0.938754
C9orf40	0.947651
C9orf41	0.929312
C9orf64	0.939554
C9orf69	0.954958
C9orf72	0.942236
C9orf78	0.939647
C9orf85	0.940329
C9orf89	0.961323
C9orf91	0.943707
CA11	0.955754
CA12	0.936113
CA13	0.943806
CA2	0.966598
CA3	0.948572
CA5BP1	0.920008
CA8	0.951603
CA9	0.931286
CAAP1	0.956617
CAB39	0.962795
CAB39L	0.924533
CABIN1	0.915902
CABLES1	0.921701
CABLES2	0.937783
CABP1	0.938274
CABP4	0.935017
CABP7	0.944999
CACFD1	0.932801
CACHD1	0.931467
CACNA1A	0.950961
CACNA1D	0.97037
CACNA2D2	0.939126
CACNB1	0.9345
CACNB3	0.922004
CACNG8	0.92846
CACTIN	0.93972
CACUL1	0.923066
CACYBP	0.913216
CAD	0.960443
CADM1	0.956897
CADPS	0.942423
CADPS2	0.946893
CALCOCO1	0.93061
CALCOCO2	0.908951
CALCRL	0.95302
CALD1	0.947247
CALM1	0.948536
CALM2	0.937265
CALM3	0.947072
CALML4	0.948695
CALR	0.940364
CALU	0.924469
CAMK1	0.9404
CAMK1D	0.939175
CAMK2D	0.928899
CAMK2G	0.898503
CAMK2N1	0.93565
CAMKK2	0.954297
CAMKMT	0.953813
CAMLG	0.917056
CAMSAP1	0.921711
CAMSAP2	0.93146
CAMSAP3	0.936535
CAMTA1	0.946692
CAMTA2	0.957612
CAND1	0.950206
CANT1	0.954042
CANX	0.952277
CAP1	0.950861
CAP2	0.948915
CAPG	0.937676
CAPN1	0.926372
CAPN12	0.920724
CAPN13	0.948878
CAPN15	0.970111
CAPN2	0.929597
CAPN5	0.935229
CAPN6	0.933256
CAPN7	0.932247
CAPN8	0.938662
CAPN9	0.932982
CAPNS1	0.927494
CAPRIN1	0.942822
CAPRIN2	0.918645
CAPS	0.927452
CAPZA1	0.957964
CAPZA2	0.946953
CAPZB	0.962773
CARD10	0.951768
CARD11	0.942869
CARD14	0.932873
CARD6	0.953584
CARD8	0.942144
CARF	0.924211
CARHSP1	0.933978
CARKD	0.94501
CARM1	0.936957
CARS	0.922734
CARS2	0.930116
CASC1	0.949991
CASC3	0.944341
CASC4	0.946181
CASC5	0.903637
CASC7	0.899739
CASC8	0.956336
CASC9	0.945806
CASD1	0.927589
CASK	0.944734
CASKIN2	0.937727
CASP1	0.893439
CASP10	0.937267
CASP2	0.941515
CASP3	0.94142
CASP4	0.924144
CASP6	0.938194
CASP7	0.939961
CASP8	0.931119
CASP8AP2	0.941305
CASP9	0.927351
CAST	0.957687
CASZ1	0.927091
CAT	0.928277
CATSPER2	0.93654
CATSPER2P1	0.944856
CATSPERB	0.927904
CAV2	0.945474
CBFA2T2	0.915017
CBFB	0.92601
CBL	0.914164
CBLB	0.917957
CBLC	0.938719
CBLL1	0.943344
CBR1	0.932114
CBR3.AS1	0.924
CBR4	0.934053
CBWD1	0.93116
CBWD2	0.920207
CBWD3	0.960988
CBWD5	0.923632
CBWD6	0.948207
CBWD7	0.958282
CBX1	0.944456
CBX3	0.94238
CBX4	0.935692
CBX5	0.920611
CBX6	0.914932
CBX7	0.93462
CBX8	0.959846
CBY1	0.932169
CC2D1A	0.907567
CC2D1B	0.910068
CC2D2A	0.921912
CCAR1	0.943475
CCAR2	0.909979
CCAT1	0.935003
CCBL1	0.949768
CCBL2	0.946714
CCDC101	0.942209
CCDC102A	0.946768
CCDC104	0.944311
CCDC106	0.964065
CCDC107	0.940336
CCDC109B	0.934308
CCDC112	0.950522
CCDC113	0.942553
CCDC115	0.920925
CCDC117	0.926563
CCDC12	0.940495
CCDC120	0.937818
CCDC122	0.93724
CCDC124	0.934497
CCDC125	0.918784
CCDC127	0.929656
CCDC130	0.931909
CCDC132	0.948344
CCDC136	0.939227
CCDC137	0.940133
CCDC138	0.964888
CCDC14	0.939754
CCDC142	0.929898
CCDC144A	0.940344
CCDC144B	0.933746
CCDC144CP	0.938632
CCDC146	0.922827
CCDC149	0.929424
CCDC15	0.93428
CCDC150	0.947171
CCDC152	0.92555
CCDC159	0.915701
CCDC163P	0.936093
CCDC167	0.920009
CCDC170	0.93651
CCDC171	0.958547
CCDC174	0.934825
CCDC18	0.924886
CCDC181	0.944656
CCDC19	0.944668
CCDC22	0.949748
CCDC23	0.933546
CCDC24	0.926899
CCDC25	0.920541
CCDC28A	0.928723
CCDC30	0.944225
CCDC34	0.939474
CCDC40	0.94092
CCDC41	0.933093
CCDC43	0.929014
CCDC47	1.0035
CCDC50	0.958714
CCDC51	0.954126
CCDC53	0.949106
CCDC57	0.932877
CCDC58	0.919629
CCDC59	0.936501
CCDC6	0.922634
CCDC64	0.937653
CCDC64B	0.924641
CCDC66	0.948362
CCDC68	0.937982
CCDC69	0.922912
CCDC7	0.92561
CCDC71L	0.95241
CCDC74A	0.943645
CCDC77	0.90592
CCDC82	0.975945
CCDC84	0.932299
CCDC85B	0.930347
CCDC85C	0.935908
CCDC86	0.933048
CCDC88A	0.925958
CCDC88B	0.928659
CCDC88C	0.909825
CCDC9	0.928562
CCDC90B	0.926175
CCDC91	0.92992
CCDC92	0.929886
CCDC93	0.933217
CCDC94	0.9241
CCDC97	0.934767
CCHCR1	0.937653
CCK	0.918299
CCL15	0.964072
CCL2	0.934253
CCL20	0.898756
CCL28	0.972214
CCL3	0.946696
CCL4	0.917255
CCL5	0.894507
CCM2	0.9369
CCNA2	0.90253
CCNB1	0.915373
CCNB1IP1	0.934051
CCNB2	0.900662
CCNC	0.955593
CCND1	0.923469
CCND2	0.925093
CCND3	0.94466
CCNDBP1	0.94159
CCNE1	0.949168
CCNE2	0.926861
CCNF	0.910311
CCNG1	0.939381
CCNG2	0.948764
CCNH	0.93244
CCNI	0.966798
CCNJ	0.922907
CCNK	0.917548
CCNL1	0.96391
CCNL2	0.930378
CCNO	0.935096
CCNT1	0.928324
CCNT2	0.935372
CCNY	0.935972
CCNYL1	0.91819
CCP110	0.944711
CCPG1	0.94071
CCR1	0.929839
CCR5	0.918599
CCRL2	0.945767
CCS	0.942337
CCSAP	0.950202
CCSER1	0.930284
CCSER2	0.927785
CCT2	0.943165
CCT3	0.915444
CCT4	0.938231
CCT5	0.943502
CCT6A	0.935569
CCT6P3	0.938303
CCT7	0.936289
CCT8	0.936171
CCT8P1	0.962262
CCZ1	0.912715
CCZ1B	0.910928
CD109	0.940635
CD14	0.933911
CD151	0.913619
CD164	0.975537
CD177	0.928554
CD2	0.892584
CD22	0.968868
CD27	0.940288
CD27.AS1	0.929392
CD276	0.930759
CD2AP	0.925693
CD2BP2	0.941053
CD300A	0.947721
CD302	0.942386
CD320	0.923717
CD37	0.921771
CD38	0.929722
CD3D	0.900191
CD3E	0.899626
CD3EAP	0.934974
CD3G	0.91377
CD4	0.936353
CD44	0.952394
CD46	0.984403
CD47	0.956055
CD48	0.895827
CD52	0.919919
CD53	0.903081
CD55	0.934045
CD58	0.935628
CD59	0.919743
CD6	0.915791
CD63	0.943627
CD69	0.902544
CD7	0.906833
CD74	0.91408
CD81	0.955642
CD82	0.946889
CD84	0.942182
CD8A	0.89633
CD8B	0.92904
CD9	0.941142
CD96	0.892682
CD97	0.913912
CD99	0.970902
CD99L2	0.947658
CDA	0.95685
CDADC1	0.93832
CDC123	0.960124
CDC14A	0.931654
CDC14B	0.937037
CDC16	0.90551
CDC20	0.923048
CDC23	0.935651
CDC25A	0.931252
CDC25B	0.922027
CDC25C	0.93881
CDC26	0.926441
CDC27	0.936547
CDC34	0.935053
CDC37	0.96593
CDC37L1	0.911799
CDC40	0.938638
CDC42	0.92776
CDC42.IT1	0.938168
CDC42BPA	0.946955
CDC42BPB	0.927762
CDC42BPG	0.937684
CDC42EP1	0.927471
CDC42EP2	0.915848
CDC42EP3	0.931973
CDC42EP4	0.960548
CDC42EP5	0.946827
CDC42SE1	0.921841
CDC42SE2	0.905581
CDC45	0.931306
CDC5L	0.934134
CDC6	0.930132
CDC7	0.927358
CDC73	0.923585
CDCA2	0.90682
CDCA3	0.921022
CDCA4	0.915048
CDCA5	0.920863
CDCA7	0.941896
CDCA7L	0.956998
CDCA8	0.912898
CDCP1	0.93158
CDH1	0.936781
CDH17	0.934567
CDH19	0.942687
CDH3	0.944582
CDHR2	0.949488
CDHR3	0.945961
CDHR5	0.928362
CDIP1	0.94028
CDIPT	0.920737
CDK1	0.908777
CDK10	0.934908
CDK11B	0.910661
CDK12	0.918217
CDK13	0.940144
CDK16	0.923456
CDK17	0.93317
CDK18	0.949358
CDK19	0.925324
CDK2	0.92044
CDK20	0.931304
CDK2AP2	0.943134
CDK4	0.930389
CDK5	0.919965
CDK5RAP1	0.942394
CDK5RAP2	0.914634
CDK5RAP3	0.947134
CDK6	0.948318
CDK7	0.935305
CDK8	0.9444
CDK9	0.940089
CDKAL1	0.950427
CDKL1	0.936984
CDKL5	0.938293
CDKN1A	0.953673
CDKN1B	0.949484
CDKN1C	0.933407
CDKN2A	0.914604
CDKN2AIP	0.960896
CDKN2AIPNL	0.943484
CDKN2B	0.931474
CDKN2B.AS1	0.941013
CDKN2C	0.913286
CDKN2D	0.911199
CDKN3	0.916011
CDR2	0.923592
CDR2L	0.939746
CDS1	0.943359
CDS2	0.924515
CDT1	0.949536
CDV3	0.930681
CDX1	0.95873
CDX2	0.937394
CDYL	0.917304
CEACAM1	0.93919
CEACAM5	0.918646
CEACAM6	0.9478
CEACAM7	0.971499
CEBPA.AS1	0.931868
CEBPB	0.941053
CEBPD	0.940186
CEBPG	0.948277
CEBPZ	0.964738
CEBPZ.AS1	0.905786
CECR5	0.9319
CELF1	0.940329
CELF2	0.905666
CELP	0.945333
CELSR1	0.923554
CELSR3	0.931111
CENPA	0.922324
CENPB	0.923217
CENPBD1	0.930762
CENPBD1P1	0.91267
CENPC	0.966247
CENPE	0.893081
CENPF	0.89088
CENPH	0.944564
CENPI	0.932366
CENPJ	0.936431
CENPK	0.906548
CENPL	0.930397
CENPM	0.909347
CENPN	0.924688
CENPO	0.937654
CENPP	0.945042
CENPQ	0.942155
CENPT	0.927426
CENPU	0.910471
CENPV	0.949364
CENPW	0.922741
CEP104	0.910675
CEP120	0.945451
CEP128	0.921179
CEP135	0.94759
CEP152	0.915981
CEP164	0.920233
CEP170	0.94099
CEP170B	0.950325
CEP192	0.914655
CEP250	0.931126
CEP290	0.935944
CEP350	0.936605
CEP41	0.919604
CEP44	0.944547
CEP55	0.90944
CEP57	0.920949
CEP57L1	0.945819
CEP63	0.913473
CEP68	0.939475
CEP70	0.936157
CEP72	0.947475
CEP76	0.938021
CEP78	0.924583
CEP85	0.93418
CEP85L	0.907184
CEP89	0.935315
CEP95	0.94577
CEP97	0.94078
CEPT1	0.928634
CERK	0.918951
CERS2	0.981262
CERS5	0.944291
CERS6	0.921418
CES1	0.937324
[truncated: 10,249 more rows]

## Sheet: Figure 4h
Unnamed: 0	K.star
A1CF	0.910469
A2M	0.935619
A4GALT	0.923739
A4GNT	0.87266
AAAS	1.00011
AACS	0.88358
AADAC	0.913491
AADAT	0.917557
AAED1	0.87545
AAGAB	0.863914
AAK1	0.897395
AAMDC	0.8918
AAMP	0.917236
AAR2	0.874182
AARS	0.897771
AARS2	0.906357
AASDH	0.924348
AASDHPPT	0.927246
AATF	0.895128
AATK	0.936551
AB019441.29	0.873827
ABAT	0.863483
ABCA1	0.932485
ABCA12	0.91886
ABCA13	0.92765
ABCA2	0.906345
ABCA5	0.908106
ABCA7	1.00975
ABCA8	0.908642
ABCB1	0.913351
ABCB10	0.924363
ABCB7	0.903666
ABCB8	0.92188
ABCB9	0.933207
ABCC1	0.929325
ABCC10	0.914123
ABCC3	0.933266
ABCC4	0.95802
ABCC5	0.911023
ABCC6	0.866387
ABCC6P1	0.882621
ABCC6P2	0.90346
ABCD1	0.934486
ABCD3	0.891464
ABCD4	0.891297
ABCE1	0.870119
ABCF1	0.923596
ABCF2	0.903985
ABCF3	0.918327
ABCG1	0.870096
ABHD10	0.877622
ABHD11	0.886954
ABHD12	0.94129
ABHD13	0.949784
ABHD14A	0.904601
ABHD14B	0.921472
ABHD15	0.918912
ABHD17A	0.895537
ABHD17AP6	0.921329
ABHD17B	0.910813
ABHD17C	0.878069
ABHD2	0.961066
ABHD3	0.876844
ABHD4	0.912214
ABHD5	0.980323
ABHD6	0.958485
ABHD8	0.916351
ABI1	0.920932
ABI2	0.900584
ABI3	0.915209
ABL1	0.92544
ABL2	0.891509
ABLIM1	0.916982
ABLIM2	0.922153
ABLIM3	0.903818
ABR	0.873847
ABRACL	0.887092
ABT1	0.915649
ABTB1	0.890375
AC000089.3	1.01999
AC002044.4	0.88112
AC002056.3	0.905628
AC002075.4	0.932866
AC004057.1	0.925245
AC004381.6	0.929717
AC004386.4	0.915539
AC004453.8	0.893403
AC004791.2	0.976114
AC004797.1	0.881879
AC004951.6	0.921033
AC005083.1	0.903101
AC005154.6	0.992531
AC005256.1	0.929323
AC005262.4	0.884425
AC005532.5	0.975266
AC005884.1	0.907904
AC005944.2	0.910879
AC006486.1	0.925022
AC006509.7	0.872579
AC006978.6	0.910605
AC007228.9	0.8746
AC007238.1	0.932617
AC007246.3	0.913885
AC007318.5	0.868579
AC007881.4	0.918067
AC007969.5	0.886333
AC008155.1	0.920928
AC008592.3	0.905483
AC008752.1	0.908951
AC009133.12	0.89679
AC009133.14	0.913448
AC009245.3	0.913272
AC009362.2	0.921337
AC009404.2	0.943215
AC009501.4	0.897258
AC010468.1	0.937298
AC010733.5	0.893427
AC010761.8	0.90269
AC010970.2	0.92718
AC011288.2	0.928024
AC011526.1	0.911847
AC011558.5	0.948324
AC011933.2	0.937516
AC012066.1	0.942193
AC012354.8	0.869173
AC012370.2	0.937337
AC013394.2	0.904855
AC013449.1	0.888788
AC015987.2	0.922612
AC016708.2	0.920191
AC016712.2	0.904189
AC016739.2	0.887194
AC018738.2	0.902499
AC019097.7	0.942129
AC021218.2	0.924383
AC022431.1	0.989633
AC022596.6	0.945272
AC024560.3	0.897272
AC025171.1	0.910704
AC026271.5	0.938183
AC026740.1	0.938255
AC026806.2	0.902821
AC027612.1	0.910683
AC027612.6	0.920831
AC027763.2	0.914859
AC068039.4	0.946047
AC069278.4	0.933281
AC073869.1	0.874724
AC074117.10	0.942467
AC074183.4	0.895326
AC074212.5	0.922757
AC079250.1	0.961952
AC079602.1	0.903245
AC079922.2	1.02215
AC079922.3	0.934506
AC079949.1	0.923266
AC083799.1	0.896118
AC083899.3	0.909608
AC084018.1	0.89263
AC091633.2	0.888755
AC091729.9	0.922194
AC092580.4	0.959635
AC093106.7	0.929852
AC093323.3	0.924858
AC093668.2	0.879116
AC093673.5	0.915391
AC093698.2	0.921018
AC093838.4	0.932959
AC096579.13	0.940648
AC096772.6	0.924991
AC097523.1	0.878612
AC097713.5	0.934432
AC104809.4	0.916916
AC105399.2	0.877248
AC107983.4	0.935692
AC115618.1	0.935205
AC120194.1	0.919289
AC124789.1	0.935259
AC127904.2	0.952
AC133965.1	0.921806
AC141586.5	0.909534
AC144530.1	0.928559
AC144652.1	0.931546
AC145343.2	0.93603
AC147651.3	0.951546
AC159540.1	0.921524
ACAA1	0.951953
ACAA2	0.918509
ACACA	0.865983
ACACB	0.885314
ACAD10	0.94248
ACAD8	0.910939
ACAD9	0.875478
ACADM	0.845005
ACADS	0.923719
ACADSB	0.889093
ACADVL	0.913677
ACAP2	0.865011
ACAP3	0.892108
ACAT1	0.900648
ACAT2	0.900392
ACBD3	0.889418
ACBD5	0.908078
ACBD6	0.864849
ACCS	0.953234
ACD	0.915847
ACE	0.89662
ACER3	0.969225
ACIN1	0.888646
ACLY	1.31002
ACN9	0.866101
ACO1	0.950933
ACO2	0.863173
ACOT1	0.88824
ACOT11	0.897402
ACOT13	0.889681
ACOT2	0.896444
ACOT4	0.957598
ACOT7	0.925623
ACOT8	0.895511
ACOT9	0.914946
ACOX1	0.883054
ACOX3	0.886697
ACP1	1.01548
ACP2	0.906987
ACP5	0.951866
ACP6	0.893864
ACPP	0.895487
ACRC	0.93989
ACSF2	0.92327
ACSF3	0.891056
ACSL1	0.892271
ACSL3	1.00066
ACSL4	0.952464
ACSL5	0.897922
ACSM1	0.935437
ACSM3	0.913462
ACSS1	0.870437
ACSS2	0.892483
ACTB	0.887968
ACTG1	1.02041
ACTL6A	0.894859
ACTN1	0.959528
ACTN4	0.933005
ACTR10	0.881721
ACTR1A	0.898052
ACTR1B	0.920194
ACTR2	0.906824
ACTR3	0.892917
ACTR3C	0.907577
ACTR6	0.897675
ACTR8	0.891203
ACVR1	0.908927
ACVR1B	0.898595
ACVR1C	0.879551
ACVR2A	0.901655
ACVR2B	0.897168
ACVRL1	0.94486
ACY1	0.906519
ACY3	0.910925
ACYP1	0.90288
ACYP2	0.895225
AD000090.2	0.939256
AD000092.3	0.91145
ADAL	0.938947
ADAM10	0.871629
ADAM12	0.952556
ADAM15	0.891878
ADAM17	0.898859
ADAM19	0.948922
ADAM1A	0.902034
ADAM28	0.907939
ADAM8	0.932854
ADAM9	0.93338
ADAMTS1	0.899841
ADAMTS12	0.93201
ADAMTS13	0.908858
ADAMTS14	0.954259
ADAMTS2	0.939394
ADAMTS4	0.907076
ADAMTS5	0.894489
ADAMTS6	0.91895
ADAMTS7	0.932663
ADAMTS9	0.875146
ADAMTSL2	0.900551
ADAP1	0.910623
ADAR	0.870699
ADARB1	0.924284
ADAT1	0.949065
ADAT2	0.949923
ADCK1	0.920144
ADCK2	0.893696
ADCK3	0.878105
ADCK4	0.957532
ADCK5	0.917301
ADCY1	0.918394
ADCY10P1	0.914489
ADCY3	0.979027
ADCY4	0.917938
ADCY6	0.858004
ADCY7	0.956726
ADCYAP1	1.00984
ADD1	0.889962
ADD3	0.967286
ADH1C	0.943488
ADH5	0.977149
ADH6	0.92876
ADI1	0.902839
ADIPOR1	0.877464
ADIPOR2	0.945848
ADIRF	0.929462
ADK	0.913147
ADM	0.937849
ADM2	0.901753
ADNP	0.884117
ADNP2	0.874417
ADO	0.886253
ADORA2B	0.913888
ADPGK	0.917964
ADPRH	0.92146
ADPRHL1	0.93987
ADPRHL2	0.889272
ADRA2A	0.860636
ADRB2	0.947575
ADRBK1	0.961192
ADRM1	0.899655
ADSL	0.952701
ADSS	0.916776
ADTRP	1.00293
AEBP1	0.958719
AEBP2	0.923043
AEN	0.890938
AES	0.906303
AF001548.5	0.928053
AF131215.9	0.935804
AF277315.13	0.912729
AFAP1	0.889984
AFAP1.AS1	0.964393
AFAP1L1	0.896938
AFF1	0.888544
AFF4	0.931998
AFG3L1P	0.890037
AFG3L2	0.904965
AFMID	0.903566
AFTPH	0.878141
AGA	0.885301
AGAP1	0.874339
AGAP10	0.927726
AGAP2.AS1	0.93333
AGAP3	0.944624
AGAP4	0.9603
AGAP6	0.941715
AGAP7	0.949611
AGAP8	0.920729
AGAP9	0.941718
AGBL2	0.931874
AGFG1	0.876916
AGFG2	0.916762
AGGF1	0.919216
AGL	0.900201
AGMAT	0.932078
AGO1	0.917133
AGO2	0.943909
AGO3	0.885849
AGPAT1	0.883047
AGPAT2	0.973167
AGPAT3	0.908356
AGPAT4	0.964311
AGPAT5	0.865821
AGPAT6	0.923108
AGPAT9	0.894767
AGPS	0.901416
AGR2	1.04983
AGR3	0.93165
AGRN	0.894408
AGTPBP1	0.892477
AGTRAP	0.930365
AHCTF1	0.863568
AHCTF1P1	0.914825
AHCY	0.907602
AHCYL1	0.911624
AHCYL2	0.895722
AHDC1	0.898323
AHI1	0.916368
AHNAK	0.941053
AHNAK2	1.01197
AHR	0.948088
AHSA1	0.877012
AHSA2	0.936877
AIDA	0.886308
AIF1L	0.924802
AIFM1	0.934833
AIFM2	0.921877
AIFM3	0.920903
AIG1	0.928748
AIM1	1.00725
AIMP1	0.902103
AIMP2	0.951954
AIP	0.9286
AJUBA	0.949207
AK1	0.890867
AK2	0.875237
AK3	0.899026
AK4	0.89849
AK9	0.916019
AKAP1	0.892578
AKAP10	0.894537
AKAP11	0.898658
AKAP12	0.977331
AKAP13	0.881253
AKAP17A	0.878684
AKAP5	0.939715
AKAP7	0.918626
AKAP8	0.921039
AKAP8L	0.903632
AKAP9	1.01049
AKIP1	0.883547
AKIRIN1	0.860448
AKIRIN2	0.907885
AKNA	0.943031
AKR1A1	1.05759
AKR1B1	0.900095
AKR1B10	1.08582
AKR1B15	0.923055
AKR1C1	0.916352
AKR1C2	0.949394
AKR1C3	0.966395
AKR7A2	0.882173
AKR7A3	0.885218
AKR7L	0.886201
AKT1	0.938398
AKT1S1	0.910192
AKT2	0.916115
AKT3	0.904218
AKTIP	0.889728
AL133373.1	0.917067
AL139099.1	0.908509
AL161626.1	0.939295
AL357673.1	0.922882
AL390877.1	0.931173
AL589743.1	1.098
AL590762.6	0.869073
AL591069.1	0.905898
AL591479.1	0.918292
AL627309.1	0.924151
ALAD	0.906871
ALAS1	0.967206
ALCAM	0.887454
ALDH16A1	0.918146
ALDH18A1	0.986962
ALDH1A1	1.07573
ALDH1A3	0.931852
ALDH1B1	0.962149
ALDH1L2	0.970966
ALDH2	1.03355
ALDH3A1	0.900413
ALDH3A2	0.875178
ALDH3B1	0.900392
ALDH4A1	0.890824
ALDH6A1	0.890995
ALDH7A1	0.970798
ALDH9A1	0.880805
ALDOA	0.904476
ALDOC	0.901186
ALG1	0.954783
ALG11	0.951415
ALG12	0.899572
ALG13	0.899701
ALG14	0.87274
ALG1L	0.934822
ALG2	0.885867
ALG3	0.962903
ALG5	0.950219
ALG6	0.916088
ALG8	0.856063
ALG9	0.923044
ALKBH2	0.88417
ALKBH3	0.935603
ALKBH4	0.918689
ALKBH5	0.880848
ALKBH7	0.902301
ALMS1	0.902894
ALOX5	1.00605
ALOX5AP	0.974827
ALOXE3	0.93466
ALPK1	0.880718
ALPPL2	0.937765
ALS2	0.913528
ALS2CL	0.956745
ALYREF	0.884929
AMACR	0.912581
AMBRA1	0.904835
AMD1	0.892957
AMDHD2	0.915353
AMER1	0.923109
AMFR	0.90992
AMH	1.0159
AMICA1	0.977026
AMMECR1	0.896328
AMMECR1L	0.881816
AMN	0.891386
AMOT	0.911307
AMOTL1	0.903767
AMOTL2	0.918724
AMPD2	0.920373
AMT	0.898127
AMY2B	0.949986
AMZ2	0.853381
AMZ2P1	0.879174
ANAPC1	0.911369
ANAPC10	0.91648
ANAPC11	0.88101
ANAPC13	0.923076
ANAPC15	0.899843
ANAPC16	0.885249
ANAPC2	0.905745
ANAPC4	0.918507
ANAPC5	0.893524
ANAPC7	0.898315
ANG	0.93276
ANGEL2	0.873063
ANGPT2	0.940233
ANGPTL2	0.908439
ANGPTL4	0.948602
ANK3	0.905402
ANKFY1	0.91276
ANKH	0.937758
ANKHD1	0.955521
ANKIB1	0.90043
ANKLE2	0.889233
ANKMY1	0.919059
ANKMY2	0.912511
ANKRA2	0.892325
ANKRD10	0.928088
ANKRD11	0.895775
ANKRD12	0.8922
ANKRD13A	0.926136
ANKRD13C	0.87302
ANKRD13D	0.938312
ANKRD17	0.85372
ANKRD18A	0.992541
ANKRD18B	0.974238
ANKRD20A3	0.928612
ANKRD20A5P	0.90693
ANKRD22	0.880019
ANKRD26	0.900294
ANKRD27	0.889104
ANKRD28	0.894464
ANKRD29	0.923937
ANKRD32	0.922054
ANKRD36	0.963205
ANKRD36B	0.939646
ANKRD36BP2	0.900625
ANKRD36C	0.962212
ANKRD37	0.880752
ANKRD40	0.882669
ANKRD42	0.917687
ANKRD45	0.954265
ANKRD46	0.901915
ANKRD49	0.897101
ANKRD50	0.916052
ANKRD52	0.859987
ANKRD54	0.949958
ANKRD62	0.927816
ANKRD65	0.952833
ANKRD9	0.915151
ANKS1A	0.906539
ANKS3	0.90787
ANKS4B	0.899538
ANKS6	0.873816
ANKZF1	0.875611
ANLN	0.937702
ANO1	0.894193
ANO1.AS1	0.923629
ANO10	0.882455
ANO6	0.904142
ANO7	0.930608
ANO8	0.888908
ANO9	0.917142
ANP32A	0.940889
ANP32B	0.8633
ANP32E	0.883278
ANPEP	0.950935
ANTXR2	0.921203
ANXA1	0.917811
ANXA10	1.10129
ANXA11	0.918262
ANXA13	0.915933
ANXA2	0.979393
ANXA2P2	0.8734
ANXA3	0.87196
ANXA4	0.987579
ANXA5	0.991208
ANXA6	0.925565
ANXA7	0.888145
AOC1	1.05605
AP000347.2	0.947275
AP000525.9	1.02853
AP000769.1	0.921992
AP000936.1	0.976433
AP001053.11	0.928441
AP001065.2	0.960911
AP001187.1	0.912942
AP001372.2	0.904243
AP006621.5	0.905589
AP1AR	0.925979
AP1B1	0.874113
AP1G1	0.874526
AP1G2	0.897914
AP1M1	0.933385
AP1M2	0.905608
AP1S1	0.887607
AP1S2	0.921285
AP1S3	0.889994
AP2A1	0.872699
AP2A2	0.946612
AP2B1	0.875362
AP2M1	0.90948
AP2S1	0.906314
AP3B1	0.943767
AP3D1	0.878824
AP3M1	0.86336
AP3M2	0.907145
AP3S1	0.921891
AP3S2	0.926382
AP4B1	0.936665
AP4E1	0.889143
AP5M1	0.896264
AP5S1	0.909264
AP5Z1	1.06934
APAF1	0.888158
APBB1IP	1.05825
APBB2	0.902575
APBB3	0.945181
APC	0.935318
APEH	0.962563
APEX1	0.895576
APEX2	0.892843
APH1A	0.872813
API5	0.884398
APIP	0.902398
APITD1	0.932887
APLNR	0.935848
APLP1	0.936217
APLP2	1.10124
APMAP	0.965618
APOA1BP	0.890532
APOBEC1	0.895944
APOBEC3B	0.916135
APOBEC3C	0.939717
APOBEC3G	0.948592
APOBR	0.953614
APOC1	0.939957
APOE	0.967718
APOL1	0.92055
APOL2	0.91662
APOL3	0.926998
APOL4	0.951626
APOL6	0.916493
APOO	0.89314
APOPT1	0.906674
APP	0.97513
APPBP2	0.885252
APPL1	0.961586
APPL2	0.85494
APRT	0.885668
APTX	0.909526
AQP1	0.948751
AQP3	0.891046
AQP5	0.878061
AQR	0.915841
ARAF	0.886528
ARAP1	0.902337
ARAP2	0.878611
ARAP3	0.91244
ARCN1	0.916411
AREG	0.973418
AREGB	0.960898
AREL1	0.894364
ARF1	0.941602
ARF3	0.848745
ARF4	1.20163
ARF6	0.886958
ARFGAP1	0.870689
ARFGAP2	0.896911
ARFGAP3	0.892613
ARFGEF1	0.891343
ARFGEF2	0.889588
ARFIP1	0.873306
ARFIP2	0.91227
ARFRP1	0.903839
ARGLU1	1.18901
ARHGAP1	0.884039
ARHGAP10	0.922365
ARHGAP11A	0.911527
ARHGAP11B	0.9172
ARHGAP12	0.918397
ARHGAP18	0.876536
ARHGAP21	0.946239
ARHGAP23	0.892473
ARHGAP24	0.890624
ARHGAP25	0.961203
ARHGAP26	0.934581
ARHGAP27	0.925034
ARHGAP29	0.866178
ARHGAP30	0.95675
ARHGAP31	0.923388
ARHGAP32	0.89443
ARHGAP35	0.873504
ARHGAP40	0.953627
ARHGAP42	0.903905
ARHGAP44	0.894196
ARHGAP5	0.895963
ARHGAP6	0.920883
ARHGAP8	0.899316
ARHGDIA	0.892489
ARHGDIB	1.02797
ARHGEF1	0.904984
ARHGEF10	1.01622
ARHGEF10L	0.928648
ARHGEF11	0.883395
ARHGEF12	0.857014
ARHGEF15	0.913681
ARHGEF16	0.916599
ARHGEF17	0.885059
ARHGEF18	0.924221
ARHGEF19	0.898218
ARHGEF2	0.899744
ARHGEF28	0.911432
ARHGEF3	0.936665
ARHGEF35	0.87829
ARHGEF37	0.902874
ARHGEF39	0.907271
ARHGEF40	0.946958
ARHGEF6	0.990279
ARHGEF7	0.977825
ARHGEF9	0.909826
ARID1A	0.913203
ARID1B	0.874809
ARID2	0.886773
ARID3A	0.937373
ARID4A	0.866517
ARID4B	0.886525
ARID5A	0.939403
ARID5B	0.922725
ARIH1	0.902596
ARIH2	0.910692
ARL1	0.964865
ARL13B	0.916189
ARL14	0.890616
ARL14EP	0.888052
ARL15	0.929186
ARL16	0.887215
ARL17A	0.936873
ARL2	0.923702
ARL2BP	0.90519
ARL3	0.902542
ARL4A	0.89263
ARL4C	1.0195
ARL5A	0.916725
ARL5B	0.879252
ARL6IP1	0.90357
ARL6IP5	0.957104
ARL6IP6	0.880344
ARL8A	0.893151
ARL8B	0.909043
ARMC1	0.882582
ARMC10	0.896425
ARMC10P1	0.912808
ARMC6	0.929018
ARMC7	0.899956
ARMC8	0.900011
ARMC9	0.901719
ARMCX3	0.8951
ARMCX5	0.877435
ARMCX6	0.902573
ARNT	0.902298
ARNTL	0.915397
ARPC1A	0.956797
ARPC1B	0.926497
ARPC2	1.13156
ARPC3	0.905654
ARPC4	0.881391
ARPC5	0.912082
ARPC5L	0.899236
ARPP19	0.890926
ARRB1	0.924499
ARRB2	0.963874
ARRDC1	0.891111
ARRDC2	0.952917
ARRDC3	0.915437
ARRDC4	0.922836
ARSA	0.91105
ARSD	0.89829
ARSJ	0.926151
ARSK	0.9291
ARV1	0.896877
ASAH1	0.930028
ASAH2	0.9414
ASAP1	0.913151
ASAP2	0.939788
ASB1	0.921599
ASB16.AS1	0.924947
ASB7	0.933564
ASB8	0.918075
ASCC1	0.894642
ASCC2	0.879099
ASCC3	0.875807
ASCL2	0.882502
ASF1A	0.88037
ASF1B	0.885397
ASH1L	0.906097
ASH2L	0.876516
ASIC3	0.943526
ASL	0.977481
ASMTL	0.913412
ASNA1	0.913106
ASNS	0.918199
ASNSD1	0.913388
ASPH	0.950948
ASPHD1	1.05561
ASPHD2	0.888565
ASPM	0.919087
ASPSCR1	0.977311
ASRGL1	0.92986
ASS1	0.985787
ASTE1	0.889998
ASUN	0.894703
ASXL1	0.887358
ASXL2	0.922132
ATAD1	0.887961
ATAD2	0.904427
ATAD2B	0.930886
ATAD3A	0.942443
ATAD3B	0.926899
ATAD3C	0.958424
ATAD5	0.884435
ATAT1	0.908609
ATE1	0.890739
ATF1	0.874333
ATF2	0.910808
ATF3	0.906943
ATF4	0.973992
ATF4P3	0.950174
ATF4P4	0.900463
ATF5	0.927543
ATF6	0.923955
ATF7	0.887625
ATF7IP	0.942235
ATF7IP2	0.902259
ATG10	0.921306
ATG12	0.92976
ATG13	0.872065
ATG14	0.878097
ATG16L1	0.863453
ATG16L2	0.899912
ATG2A	0.905708
ATG2B	0.906528
ATG3	0.879577
ATG4A	0.892428
ATG4B	0.881581
ATG4C	0.905884
ATG4D	0.947281
ATG5	0.887902
ATG7	0.894035
ATG9A	0.90806
ATHL1	0.917888
ATIC	0.852512
ATL2	0.902846
ATL3	0.876594
ATM	0.969832
ATMIN	0.888669
ATN1	0.851133
ATOX1	0.975634
ATP10B	1.05622
ATP11A	0.925214
ATP11B	0.893317
ATP11C	0.94143
ATP13A1	0.900375
ATP13A2	0.919379
ATP13A3	0.922608
ATP1A1	0.964869
ATP1B1	1.02547
ATP1B3	1.01801
ATP2A2	0.913134
ATP2A3	0.995511
ATP2B1	0.900788
ATP2B4	0.920733
ATP2C1	0.862443
ATP2C2	0.885677
ATP5A1	0.991846
ATP5B	0.928653
ATP5C1	0.973819
ATP5D	0.88668
ATP5E	0.904863
ATP5EP2	0.888188
ATP5F1	0.91595
ATP5G1	0.903299
ATP5G2	0.90012
ATP5G3	1.0654
ATP5H	0.948106
ATP5I	0.900441
ATP5J	0.908602
ATP5J2	1.0281
ATP5L	0.909359
ATP5L2	0.878518
ATP5O	0.921393
ATP5S	0.901198
ATP5SL	0.889778
ATP6AP1	0.894173
ATP6AP1L	0.929732
ATP6AP2	0.891512
ATP6V0A1	0.912724
ATP6V0A2	0.900481
ATP6V0B	0.91723
ATP6V0D1	0.895655
ATP6V0E1	0.905186
ATP6V0E2	0.949215
ATP6V1A	0.894857
ATP6V1B2	0.891759
ATP6V1C1	0.895361
ATP6V1C2	0.875421
ATP6V1D	0.92127
ATP6V1E1	0.94691
ATP6V1E2	0.902247
ATP6V1F	0.945422
ATP6V1G1	1.13942
ATP6V1H	0.898116
ATP7A	0.902988
ATP7B	0.898992
ATP8A1	0.890325
ATP8B1	0.930383
ATP8B2	0.935889
ATP8B4	0.967915
ATP8B5P	0.901462
ATP9A	0.867907
ATP9B	0.921203
ATPAF1	0.884438
ATPAF2	0.920205
ATPIF1	0.945484
ATR	0.882017
ATRAID	1.04092
ATRIP	0.942721
ATRN	0.908686
ATRX	0.894937
ATXN1	0.877578
ATXN10	0.897616
ATXN1L	0.875872
ATXN2	0.881432
ATXN2L	0.884428
ATXN3	0.872107
ATXN7	0.898261
ATXN7L1	0.904883
ATXN7L3	0.919464
ATXN7L3B	0.902385
ATXN8OS	0.925404
AUH	0.884302
AUP1	0.890794
AURKA	0.893764
AURKAIP1	0.901594
AURKB	0.939964
AVEN	0.929724
AVIL	0.949721
AVL9	0.959986
AVPI1	0.899217
AXDND1	0.93404
AXIN1	0.89532
AXIN2	0.924096
AXL	0.945994
AZGP1	0.904398
AZI2	0.880345
AZIN1	0.871815
B2M	0.986422
B3GALNT1	0.903872
B3GALNT2	0.933648
B3GALT4	0.933506
B3GALT5	0.903668
B3GALT6	0.919996
B3GAT3	0.937034
B3GNT1	0.923974
B3GNT2	0.869928
B3GNT3	0.903258
B3GNT5	0.898366
B3GNT6	0.942284
B3GNT7	0.923851
B3GNT9	0.929541
B3GNTL1	0.932897
B4GALNT3	0.913223
B4GALT1	0.943117
B4GALT2	0.890636
B4GALT3	0.92425
B4GALT4	0.867445
B4GALT5	0.939641
B4GALT7	0.912134
BABAM1	0.89291
BACE1	0.935207
BACE2	0.91301
BACH1	0.890159
BAD	0.891603
BAG1	0.905337
BAG2	0.903316
BAG3	0.889427
BAG4	0.871474
BAG5	0.894557
BAG6	0.879245
BAHD1	0.903459
BAIAP2	0.885202
BAIAP2.AS1	0.917218
BAIAP2L1	0.93354
BAIAP2L2	0.903064
BAIAP3	0.928991
BAK1	0.904061
BAK1P1	0.927023
BANF1	0.89347
BANK1	0.894434
BANP	0.889295
BAP1	0.941914
BARD1	0.932353
BARX2	0.88594
BASP1	1.00417
BATF	0.937491
BATF2	0.910392
BAX	0.910752
BAZ1A	0.851387
BAZ1B	0.897447
BAZ2A	0.899043
BAZ2B	0.923197
BBC3	0.942023
BBIP1	0.869118
BBS2	0.893445
BBS4	0.875349
BBS9	0.904009
BBX	0.869956
BCAM	0.944315
BCAP29	0.884483
BCAP31	0.883433
BCAR1	0.889037
BCAR3	0.876451
BCAS1	0.913698
BCAS2	0.886805
BCAS3	0.926852
BCAT1	0.927031
BCAT2	0.902621
BCCIP	0.897662
BCDIN3D	0.9031
BCKDHB	0.926213
BCKDK	0.865369
BCL10	0.888712
BCL11A	0.955829
BCL11B	0.948148
BCL2L1	0.886559
BCL2L11	0.938479
BCL2L12	0.912755
BCL2L13	0.924915
BCL2L14	0.919518
BCL2L15	0.889276
BCL2L2	0.890356
BCL3	0.948297
BCL6	0.915759
BCL6B	0.923403
BCL7A	0.882757
BCL7B	0.911742
BCL7C	0.894429
BCL9	0.880944
BCL9L	0.990337
BCLAF1	0.910332
BCMO1	0.902221
BCOR	0.882902
BCORL1	0.921851
BCR	0.900186
BCS1L	0.891481
BDH1	0.862942
BDH2	0.922149
BDKRB2	0.88045
BDP1	0.937285
BECN1	0.951896
BEND3	0.942247
BEST1	0.90019
BET1	0.879933
BET1L	0.919619
BFAR	0.882203
BGN	0.930276
BHLHE40	0.890682
BHLHE40.AS1	0.915038
BHLHE41	0.901765
BICD1	0.921056
BICD2	0.962378
BID	0.88761
BIK	0.889764
BIN1	0.868884
BIN3	0.918334
BIRC2	0.921548
BIRC3	0.932406
BIRC5	0.94144
BIRC6	0.924562
BIRC7	1.03859
BIVM	0.877708
BLCAP	0.908839
BLM	0.917388
BLMH	0.921686
BLNK	0.887653
BLOC1S1	0.906898
BLOC1S2	0.914463
BLOC1S3	0.904652
BLOC1S4	0.946796
BLOC1S5	0.879672
BLOC1S6	0.863538
BLVRA	0.929716
BLVRB	0.860902
BLZF1	0.877631
BMF	0.924383
BMI1	0.895006
BMP1	0.89273
BMP2	0.856511
BMP2K	0.968996
BMP4	0.911071
BMP7	0.928037
BMPR1A	0.904685
BMPR2	0.906468
BMS1	0.906031
BMS1P5	0.919754
BNC2	0.940438
BNIP2	0.928627
BNIP3L	0.904821
BOD1	0.889717
BOD1L1	0.868877
BOK	0.881689
BOK.AS1	0.942546
BOLA1	0.898704
BOLA2B	0.935875
BOLA3	0.903315
BOP1	0.933693
BORA	0.913925
BPHL	0.919123
BPIFB1	0.987991
BPNT1	0.874496
BPTF	0.871256
BRAF	0.890732
BRAP	0.92795
BRAT1	0.923731
BRCA1	0.945825
BRCA2	0.952448
BRCC3	0.858986
BRD1	0.91135
BRD2	0.978279
BRD3	1.00577
BRD4	0.88251
BRD7	0.911339
BRD7P2	0.909189
BRD8	0.909794
BRD9	0.962331
BRE	0.908903
BRI3	0.949186
BRI3BP	0.93523
BRIP1	0.906392
BRIX1	0.917267
BRK1	0.975128
BRMS1	0.925644
BRMS1L	0.934345
BROX	0.900489
BRPF1	0.913429
BRPF3	0.902605
BRSK1	0.949105
BRWD1	0.873541
BRWD3	0.880049
BSDC1	0.895828
BSG	1.0806
BSPRY	0.870688
BST2	0.934564
BTAF1	0.905721
BTBD1	0.878483
BTBD10	0.882744
BTBD16	0.90156
BTBD2	0.880463
BTBD3	0.923823
BTBD6	0.911324
BTBD7	0.887575
BTBD9	0.896953
BTC	0.891994
BTD	0.905777
BTF3	0.929613
BTF3L4	0.872602
BTG1	0.927531
BTG2	0.874634
BTG3	0.914149
BTK	0.973458
BTN2A1	0.91041
BTN2A3P	0.923988
BTN3A1	0.943914
BTN3A2	0.980953
BTN3A3	0.92756
BTNL8	0.892947
BTNL9	0.949593
BTRC	0.902861
BUB1	0.927398
BUB1B	0.945257
BUB3	0.920372
BUD31	0.887469
BYSL	0.899594
BZW1	0.958083
BZW2	0.961052
C10orf10	0.869153
C10orf11	0.945001
C10orf118	0.879212
C10orf12	0.908341
C10orf128	0.949625
C10orf2	0.925716
C10orf32	0.898158
C10orf35	0.932857
C10orf54	0.965062
C10orf76	0.919055
C10orf88	0.934736
C10orf95	0.9293
C11orf1	0.930993
C11orf24	0.896667
C11orf30	0.919138
C11orf31	0.905426
C11orf48	0.878528
C11orf49	0.891199
C11orf53	1.14936
C11orf54	0.875154
C11orf57	0.875356
C11orf58	0.877878
C11orf68	0.866718
C11orf73	0.904052
C11orf74	0.909881
C11orf80	0.935279
C11orf82	0.910361
C11orf83	0.875449
C11orf86	0.936326
C11orf95	0.925123
C11orf96	0.924742
C12orf10	0.907825
C12orf23	0.892716
C12orf29	0.877266
C12orf36	0.927793
C12orf4	0.91888
C12orf43	0.896535
C12orf44	0.919909
C12orf45	0.909392
C12orf49	0.901253
C12orf5	0.885466
C12orf54	0.924039
C12orf57	1.08974
C12orf65	0.899805
C12orf66	0.904744
C12orf73	0.904098
C12orf75	0.901207
C12orf76	0.911612
C14orf1	0.891226
C14orf105	0.927418
C14orf119	0.850619
C14orf142	0.926681
C14orf159	0.947648
C14orf166	0.891521
C14orf2	0.897057
C14orf28	0.90216
C14orf80	0.954499
C15orf38	0.941037
C15orf39	0.923954
C15orf40	0.903634
C15orf41	0.915311
C15orf48	0.995205
C15orf52	0.936303
C15orf57	0.90259
C15orf61	0.860477
C16orf13	0.930494
C16orf45	0.906985
C16orf52	0.885603
C16orf54	0.950854
C16orf58	0.925169
C16orf62	0.934676
C16orf70	0.938655
C16orf72	0.900414
C16orf80	0.871629
C16orf87	0.927434
C16orf91	0.903171
C17orf53	0.922928
C17orf58	0.857623
C17orf62	0.932765
C17orf70	0.931997
C17orf75	0.909908
C17orf80	0.885524
C17orf89	0.87463
C17orf96	0.924704
C18orf21	0.937392
C18orf25	0.866848
C18orf56	0.94186
C18orf8	0.900163
C19orf10	0.98764
C19orf24	0.907534
C19orf25	0.90051
C19orf33	0.928068
C19orf43	0.90754
C19orf47	0.922453
C19orf48	0.896298
C19orf52	0.875167
C19orf53	0.91328
C19orf54	0.91351
C19orf55	0.911522
C19orf60	0.993137
C19orf66	0.978644
C19orf70	0.87016
C19orf73	0.923591
C19orf77	0.907964
C19orf83	0.925662
C1D	0.8674
C1GALT1	1.39447
C1GALT1C1	0.896413
C1orf106	0.887977
C1orf109	0.888636
C1orf110	1.00302
C1orf115	0.896452
C1orf116	0.936467
C1orf122	0.890031
C1orf123	0.900232
C1orf131	0.900135
C1orf132	0.866711
C1orf162	0.959515
C1orf172	0.888919
C1orf173	1.00677
C1orf174	0.865534
C1orf186	0.971631
C1orf198	0.879985
C1orf21	0.938871
C1orf210	0.897413
C1orf216	0.934154
C1orf226	0.907989
C1orf228	0.96443
C1orf27	0.88457
C1orf35	0.942902
C1orf43	0.900622
C1orf50	0.938011
C1orf52	0.909473
C1orf53	0.931366
C1orf54	0.89506
C1orf56	0.884411
C1orf63	0.906006
C1orf74	0.923606
C1orf85	0.904213
C1orf86	0.874444
C1QBP	0.907041
C1QTNF1	0.991662
C1QTNF3	0.921959
C1QTNF6	0.919924
C1R	0.917371
C1RL	0.888772
C2	1.01552
C20orf112	0.884781
C20orf194	0.912596
C20orf24	0.900708
C20orf27	0.896361
C21orf119	0.921579
C21orf33	0.877166
C21orf58	0.934688
C21orf59	0.925813
C21orf88	0.924669
C22orf29	0.915472
C22orf39	0.901264
C2CD2	0.936504
C2CD2L	0.915056
C2CD3	0.936504
C2CD4B	0.910104
C2CD5	0.873319
C2orf42	0.890098
C2orf43	0.89958
C2orf47	0.885381
C2orf49	0.891925
C2orf68	0.913069
C2orf69	0.922825
C2orf70	0.892697
C2orf72	0.927164
C2orf88	0.890035
C3	0.937494
C3AR1	0.945857
C3orf14	0.922918
C3orf17	0.901868
C3orf18	0.922925
C3orf38	0.892423
C3orf55	1.0036
C3orf58	0.926055
C3orf62	0.882241
C4BPB	0.890313
C4orf19	0.868169
C4orf21	0.906582
C4orf27	0.913599
C4orf29	0.918621
C4orf3	0.918127
C4orf32	0.904206
C4orf33	0.884008
C4orf36	0.907246
C4orf46	0.926114
C4orf48	0.971842
C5	0.910839
C5orf15	0.974549
C5orf22	0.912182
C5orf24	0.913621
C5orf28	0.903778
C5orf30	0.94619
C5orf34	0.905373
C5orf42	0.925107
C5orf45	0.893436
C5orf51	0.866278
C5orf63	0.89436
C6	0.910538
C6orf1	0.953349
C6orf106	0.939143
C6orf120	0.881581
C6orf132	0.884111
C6orf136	0.903344
C6orf141	0.877454
C6orf203	0.900578
C6orf211	0.874614
C6orf222	0.984265
C6orf223	0.913286
C6orf226	0.92569
C6orf47	0.89643
C6orf48	0.972923
C6orf62	0.911675
C6orf89	0.860167
C7orf26	0.967059
C7orf49	0.92307
C7orf50	0.990481
C7orf55	0.89374
C7orf55.LUC7L2	0.893165
C7orf60	0.923617
C7orf63	0.903321
C7orf73	0.915391
C8orf33	0.875158
C8orf4	0.872758
C8orf44	0.897747
C8orf59	0.84967
C8orf76	0.882071
C8orf82	0.944354
C9orf114	0.935543
C9orf142	0.945559
C9orf152	0.941191
C9orf16	0.943514
C9orf3	0.916113
C9orf40	0.929265
C9orf41	0.894171
C9orf64	0.934025
C9orf69	0.929833
C9orf72	0.903111
C9orf78	0.899495
C9orf84	0.940599
C9orf85	0.906703
C9orf89	0.913744
CA11	0.922888
CA12	0.95147
CA13	0.875562
CA2	1.1251
CA3	0.93878
CA5B	0.92452
CA5BP1	0.979418
CA8	0.867441
CA9	1.11839
CAAP1	0.904048
CAB39	0.88688
CAB39L	0.918328
CABIN1	0.918502
CABLES1	0.907281
CABLES2	0.937503
CACFD1	0.896762
CACHD1	0.934773
CACNA1A	0.898242
CACNA1D	0.956302
CACNA2D1	0.955066
CACNB3	0.905385
CACNB4	0.940499
CACTIN	0.899925
CACUL1	0.881629
CACYBP	0.891695
CAD	0.919635
CADM1	0.910881
CADPS	0.924721
CADPS2	0.876142
CALB2	0.950386
CALCOCO1	0.938744
CALCOCO2	0.906094
CALCRL	0.904486
CALD1	0.91864
CALM1	0.959605
CALM2	0.986702
CALM3	0.90485
CALML4	0.919052
CALR	0.928753
CALU	0.89981
CAMK2D	0.939423
CAMK2G	0.922583
CAMK2N1	0.885918
CAMKK2	0.875104
CAMLG	0.875554
CAMSAP1	0.896652
CAMSAP2	0.873889
CAMSAP3	0.906105
CAMTA1	0.867023
CAMTA2	0.903599
CAND1	0.897675
CANT1	0.926036
CANX	0.995565
CAP1	0.935343
CAPG	0.962174
CAPN1	0.902331
CAPN10	0.913299
CAPN12	0.892054
CAPN13	0.923176
CAPN15	0.893724
CAPN2	0.923448
CAPN5	0.928864
CAPN6	0.954496
CAPN7	0.935315
CAPN8	0.875152
CAPN9	0.919625
CAPNS1	0.881671
CAPRIN1	0.881698
CAPRIN2	0.927704
CAPS	0.871453
CAPZA1	0.880013
CAPZA2	1.02892
CAPZB	0.913466
CARD10	0.92802
CARD14	0.955529
CARD16	0.930382
CARD6	0.888186
CARD8	0.887882
CARD9	0.95153
CARHSP1	0.915066
CARM1	0.904101
CARNS1	0.932355
CARS	0.968364
CARS2	0.967143
CASC2	0.940458
CASC3	1.1554
CASC4	0.895383
CASC5	0.912288
CASC7	0.878026
CASC9	0.92299
CASD1	0.888233
CASK	0.936606
CASKIN2	0.90481
CASP1	0.959244
CASP10	0.889142
CASP2	0.884179
CASP3	0.885652
CASP4	0.92955
CASP6	0.886574
CASP7	0.88088
CASP8	0.870175
CASP8AP2	0.88784
CASP9	0.936811
CAST	0.904076
CASZ1	0.888787
CAT	0.9283
CATSPER2	0.928713
CATSPER2P1	0.912718
CATSPERB	0.928917
CATSPERG	0.928491
CAV1	0.934724
CAV2	0.912882
CBFA2T2	0.894768
CBFB	0.900535
CBL	0.885551
CBLB	0.865123
CBLC	0.899184
CBLL1	0.909081
CBR1	0.921793
CBR3.AS1	0.896778
CBR4	0.866077
CBWD1	0.900079
CBWD2	0.877607
CBWD3	0.901999
CBWD5	0.949811
CBWD6	0.896226
CBWD7	0.942848
CBX1	0.885418
CBX3	1.00799
CBX4	0.957009
CBX5	1.0076
CBX6	0.975428
CBX7	0.959763
CBX8	0.913857
CBY1	0.884065
CC2D1A	0.865178
CC2D1B	0.900081
CC2D2A	0.93086
CCAR1	0.876432
CCAR2	0.905495
CCAT1	0.945926
CCBL2	0.873405
CCDC101	0.913741
CCDC102A	0.947946
CCDC102B	0.935611
CCDC104	0.923505
CCDC106	0.906991
CCDC107	0.993715
CCDC108	0.927753
CCDC109B	0.945861
CCDC112	0.906638
CCDC115	0.907932
CCDC117	0.880592
CCDC12	0.929857
CCDC120	0.918505
CCDC124	0.911745
CCDC125	0.905898
CCDC126	0.926361
CCDC130	0.930554
CCDC132	0.898783
CCDC137	0.902331
CCDC138	0.912721
CCDC14	0.924278
CCDC142	0.904825
CCDC144B	0.935454
CCDC146	0.904915
CCDC149	0.883846
CCDC15	0.932971
CCDC152	0.92189
CCDC153	0.930809
CCDC157	0.941425
CCDC167	0.93377
CCDC170	0.901269
CCDC171	0.927494
CCDC174	0.900163
CCDC18	0.955838
CCDC22	0.903926
CCDC23	0.899101
CCDC24	0.924401
CCDC25	0.885675
CCDC28A	0.896128
CCDC3	0.905591
CCDC30	0.937235
CCDC34	0.905429
CCDC41	0.940213
CCDC43	0.900348
CCDC47	0.915164
CCDC50	0.903522
CCDC51	0.932948
CCDC53	0.893401
CCDC57	0.922925
CCDC58	0.885898
CCDC59	0.903114
CCDC6	0.90482
CCDC61	0.904588
CCDC64	0.904254
CCDC64B	0.94467
CCDC66	0.956382
CCDC68	0.892312
CCDC69	0.979835
CCDC7	0.943742
CCDC71	0.919135
CCDC74A	0.927117
CCDC74B	0.928459
CCDC77	0.945156
CCDC80	0.919531
CCDC82	0.908147
CCDC84	0.962796
CCDC85B	0.947818
CCDC85C	0.877936
CCDC86	0.865353
CCDC88A	0.944019
CCDC88B	0.972985
CCDC88C	0.917858
CCDC9	0.893502
CCDC90B	0.900475
CCDC91	0.888081
CCDC92	0.909239
CCDC93	0.881636
CCDC94	0.928809
CCDC97	0.885406
CCHCR1	0.928731
CCK	1.03319
CCL15	0.922676
CCL2	0.93871
CCL20	0.907545
CCL28	1.01851
CCL3	0.98169
CCL4	0.986749
CCL5	0.980177
CCM2	0.926152
CCM2L	0.903358
CCNA2	0.935942
CCNB1	0.915108
CCNB1IP1	0.896832
CCNB2	0.908893
CCNB3	0.926927
CCNC	0.89589
CCND1	0.886531
CCND2	0.952956
CCND3	0.903939
CCNDBP1	0.902542
CCNE1	0.938051
CCNE2	0.930512
CCNF	0.939471
CCNG1	0.93615
CCNG2	0.939114
CCNH	0.908227
CCNI	1.0619
CCNK	0.90908
CCNL1	0.88694
CCNL2	1.09986
CCNO	0.969137
CCNT1	0.932058
CCNT2	0.903329
CCNY	0.881837
CCNYL1	0.951388
CCP110	0.928062
CCPG1	0.881109
CCRL2	0.937454
CCS	0.925003
CCSAP	0.91144
CCSER2	0.888508
CCT2	0.920789
CCT3	0.908308
CCT4	0.918414
CCT5	0.941877
CCT6A	1.12038
CCT6P3	0.947833
CCT7	0.899433
CCT8	0.894876
CCT8P1	0.909642
CCZ1	1.07789
CCZ1B	1.04369
CD151	0.913019
CD164	0.993039
CD177	1.02255
CD2	0.963208
CD200	0.905455
CD22	0.937551
CD247	0.938722
CD27.AS1	0.901892
CD276	0.965355
CD2AP	0.919712
CD2BP2	0.888574
CD300C	0.956665
CD302	0.909113
CD320	0.943408
CD34	0.922906
CD36	0.931203
CD37	0.967172
CD38	0.953607
CD3D	0.970619
CD3EAP	0.932278
CD3G	0.985456
CD4	0.973387
CD40	0.935582
CD44	1.03173
CD46	0.92056
CD47	1.00661
CD5	0.915422
CD52	0.992268
CD53	0.998901
CD55	0.885704
CD58	0.911389
CD59	0.927223
CD63	0.935904
CD69	0.963212
CD7	0.922324
CD74	1.13772
CD81	1.16217
CD82	0.914463
CD84	0.987015
CD8A	0.938551
CD8B	0.927436
CD9	1.00038
CD93	0.921299
CD97	0.950947
CD99	1.07173
CD99L2	0.930372
CDADC1	0.915465
CDAN1	0.936184
CDC123	0.904294
CDC14A	0.934278
CDC14B	0.870925
CDC16	0.976515
CDC20	0.925825
CDC23	0.927108
CDC25A	0.904087
CDC25B	0.956601
CDC25C	0.935383
CDC26	0.894056
CDC27	0.841864
CDC34	0.890303
CDC37	0.912449
CDC37L1	0.898232
CDC40	0.918817
CDC42	0.927267
CDC42BPA	0.886739
CDC42BPB	0.882863
CDC42EP1	0.939386
CDC42EP2	0.905663
CDC42EP3	0.953378
CDC42EP4	0.901189
CDC42EP5	0.900129
CDC42SE1	0.899475
CDC42SE2	0.904315
CDC45	0.932142
CDC5L	0.864508
CDC6	0.909714
CDC7	0.891982
CDC73	0.884447
CDCA2	0.924003
CDCA3	0.904415
CDCA4	0.929549
CDCA5	0.919994
CDCA7	0.869655
CDCA7L	0.955636
CDCA8	0.908811
CDCP1	0.901133
CDH1	0.987954
CDH13	0.900135
CDH17	0.965848
CDH24	0.925408
CDH3	0.907053
CDH5	0.900595
CDHR2	0.882528
CDHR3	0.962917
CDHR5	0.974721
CDIPT	0.919096
CDK1	0.935468
CDK10	0.84428
CDK11B	0.879145
CDK12	0.900411
CDK13	0.99831
CDK14	0.925607
CDK15	0.969304
CDK16	0.936176
CDK17	0.930032
CDK18	0.910805
CDK19	0.885692
CDK2	0.935367
CDK2AP2	0.908123
CDK4	0.928564
CDK5	0.902265
CDK5RAP1	0.900487
CDK5RAP2	0.884374
CDK5RAP3	0.973319
CDK6	0.926933
CDK7	0.93113
CDK8	0.911111
CDKL1	0.899704
CDKN1A	0.968371
CDKN1B	0.908421
CDKN1C	0.953385
CDKN2A	0.888288
CDKN2AIP	0.87821
CDKN2AIPNL	0.947446
CDKN2B	0.906972
CDKN2C	0.934073
CDKN2D	0.92344
CDKN3	0.954477
CDPF1	0.888179
CDR2	0.897192
CDR2L	0.90537
CDS1	0.958257
CDS2	0.877787
CDT1	0.899484
CDV3	0.93553
CDX1	0.942145
CDYL	0.91986
CEACAM1	0.850139
CEACAM5	0.935255
CEACAM6	1.16038
CEACAM7	0.935888
CEBPB	0.888065
CEBPD	0.94811
CEBPG	0.857844
CEBPZ	0.92023
CEBPZ.AS1	0.993406
CECR1	0.929698
CECR5	0.902692
CEL	0.939293
CELA3A	0.919008
CELA3B	0.921047
CELF1	0.906035
CELF2	1.00574
CELSR1	0.899607
CELSR2	0.948792
CELSR3	0.945937
CENPA	0.93584
CENPB	0.877956
CENPBD1P1	0.916247
CENPC	0.918914
CENPE	0.916313
CENPF	0.948865
CENPH	0.939191
CENPI	0.927502
CENPJ	0.923866
CENPK	0.896058
CENPL	0.91676
CENPM	0.961626
CENPN	0.934771
CENPP	0.911601
CENPQ	0.923689
CENPT	0.911644
CENPU	0.931941
CENPV	0.898706
CENPW	0.913451
CEP104	0.891004
CEP120	0.936418
CEP128	0.926527
CEP135	0.940565
CEP152	0.928871
CEP164	0.964096
CEP170	0.938572
CEP170B	0.937396
CEP170P1	0.903498
CEP192	0.92431
CEP250	0.917678
CEP290	0.929251
CEP350	0.901787
CEP41	0.926004
CEP44	0.888947
CEP55	0.930743
CEP57	0.90982
CEP57L1	0.920148
CEP63	0.913942
CEP68	0.912421
CEP70	0.907459
CEP72	0.941559
CEP76	0.911448
CEP78	0.904486
CEP85	0.918933
CEP85L	0.905584
CEP95	0.913606
CEPT1	0.917573
CERCAM	0.918269
CERK	0.914089
CERS2	0.95657
CERS6	0.896048
CES2	0.900702
CES3	0.84379
CES4A	0.915117
CETN2	0.894095
CETN3	0.916415
CFB	0.988364
CFD	0.917821
CFDP1	0.884552
CFH	0.899619
CFI	0.904016
CFL1	0.906243
CFLAR	0.861412
CFTR	0.848699
CGGBP1	0.866379
CGN	0.899312
CGREF1	0.894386
CGRRF1	0.899416
CHAC1	0.989444
CHAC2	0.895328
CHAF1A	0.928472
CHAF1B	0.922788
CHAMP1	0.917285
CHCHD1	0.883621
CHCHD10	1.01369
CHCHD2	1.02868
CHCHD2P6	0.92615
CHCHD3	0.911602
CHCHD4	0.882931
CHCHD5	0.894862
CHCHD6	0.89969
CHCHD7	0.890839
CHD1	0.979262
CHD1L	0.888393
CHD2	0.860249
CHD3	0.926548
CHD4	0.939873
CHD6	0.90971
CHD7	0.878817
CHD8	0.915062
CHD9	0.98872
CHDH	0.895917
CHEK1	0.916115
CHERP	0.893546
CHFR	0.90326
CHID1	0.929348
CHKA	0.87087
CHM	0.890495
CHML	0.906083
CHMP1A	0.908297
CHMP1B	0.883179
CHMP2A	0.879907
CHMP2B	0.901579
CHMP3	0.950092
CHMP4B	0.90064
CHMP4C	0.900322
CHMP5	0.933916
CHMP6	0.897267
CHMP7	0.896821
CHN1	0.937547
CHN2	0.913381
CHORDC1	0.876925
CHP1	1.07656
CHPF	0.904932
CHPF2	0.894797
CHPT1	0.888743
CHRAC1	0.915564
CHRM3	0.935791
CHRNA5	0.93537
CHST11	0.973471
CHST12	0.936885
[truncated: 9,784 more rows]

[truncated: 183 more sheets: Figure 4i, Figure 4j, Figure 4k, Figure 5 memory, Figure 5 time, Figure S10a, Figure S10b, Figure S10c, Figure S10d, Figure S10e, Figure S10f, Figure S10g, Figure S11a, Figure S11b, Figure S11c, Figure S11d, Figure S11e, Figure S11f, Figure S11g, Figure S12a …]
